# Supplementary material for: The ASC inflammasome adapter governs SAA-derived protein aggregation in inflammatory amyloidosis
Source: EMBO Mol Med. 2024 Jul 30;16(9):2024–42. doi: 10.1038/s44321-024-00107-0 (PMC11393341; doi:10.1038/s44321-024-00107-0)
Supplement: Supplementary file 3 — Source data Fig. 1 [file 44321_2024_107_MOESM3_ESM.zip]

Archive with 10 entries (9 files):
- Source data_Figure 1/
- __MACOSX/._Source data_Figure 1
- Source data_Figure 1/Losa et al._Source data_Fig1.xlsx
- __MACOSX/Source data_Figure 1/._Losa et al._Source data_Fig1.xlsx
- Source data_Figure 1/.DS_Store
- __MACOSX/Source data_Figure 1/._.DS_Store
- Source data_Figure 1/Fig 1B.tiff
- __MACOSX/Source data_Figure 1/._Fig 1B.tiff
- Source data_Figure 1/Fig 1A.tiff
- __MACOSX/Source data_Figure 1/._Fig 1A.tiff
