# Supplementary material for: The ASC inflammasome adapter governs SAA-derived protein aggregation in inflammatory amyloidosis
Source: EMBO Mol Med. 2024 Jul 30;16(9):2024–42. doi: 10.1038/s44321-024-00107-0 (PMC11393341; doi:10.1038/s44321-024-00107-0)
Supplement: Supplementary file 3 — Source data Fig. 1 [file 44321_2024_107_MOESM3_ESM.zip › Source data_Figure 1/Losa et al._Source data_Fig1.xlsx]

## Sheet: Fig 1H
MAS41676-SAA		DM003-SAA		AL177-ASC
Control	Patient	Control	Patient	Control	Patient
2.79074	2.5539	0.654057	0.864631	0.410849	0.832838
0.291039	2.60972	0.813686	2.62404	1.03825	0.885043
0.467186	2.61429	1.53226	1.09453	1.22138	2.32103
0.451039	1.6625		5.66249	1.69602	1.45922
				0.940407	1.66012
				0.536116	1.05486
				1.15698	0.824597
					2.68065
