# Supplementary material for: The ASC inflammasome adapter governs SAA-derived protein aggregation in inflammatory amyloidosis
Source: EMBO Mol Med. 2024 Jul 30;16(9):2024–42. doi: 10.1038/s44321-024-00107-0 (PMC11393341; doi:10.1038/s44321-024-00107-0)
Supplement: Supplementary file 4 — Source data Fig. 2 [file 44321_2024_107_MOESM4_ESM.zip]

Archive with 4 entries (3 files):
- Source data_Figure 2/
- __MACOSX/._Source data_Figure 2
- Source data_Figure 2/Losa et al._Source data_Fig2.xlsx
- __MACOSX/Source data_Figure 2/._Losa et al._Source data_Fig2.xlsx
