# Supplementary material for: The ASC inflammasome adapter governs SAA-derived protein aggregation in inflammatory amyloidosis
Source: EMBO Mol Med. 2024 Jul 30;16(9):2024–42. doi: 10.1038/s44321-024-00107-0 (PMC11393341; doi:10.1038/s44321-024-00107-0)
Supplement: Supplementary file 4 — Source data Fig. 2 [file 44321_2024_107_MOESM4_ESM.zip › Source data_Figure 2/Losa et al._Source data_Fig2.xlsx]

## Sheet: Fig 2A
Order	Type	Group	Signal	Name	Timepoint	Repeat
1	BSA only	Control	196	BSA only	0	1
1	BSA only	Control	144	BSA only	20	1
1	BSA only	Control	124	BSA only	40	1
1	BSA only	Control	132	BSA only	60	1
1	BSA only	Control	128	BSA only	80	1
1	BSA only	Control	132	BSA only	100	1
1	BSA only	Control	128	BSA only	120	1
1	BSA only	Control	140	BSA only	140	1
1	BSA only	Control	128	BSA only	160	1
1	BSA only	Control	124	BSA only	180	1
1	BSA only	Control	124	BSA only	200	1
1	BSA only	Control	104	BSA only	220	1
1	BSA only	Control	128	BSA only	240	1
1	BSA only	Control	116	BSA only	260	1
1	BSA only	Control	112	BSA only	280	1
1	BSA only	Control	128	BSA only	300	1
1	BSA only	Control	132	BSA only	320	1
1	BSA only	Control	124	BSA only	340	1
1	BSA only	Control	132	BSA only	360	1
1	BSA only	Control	120	BSA only	380	1
1	BSA only	Control	112	BSA only	400	1
1	BSA only	Control	124	BSA only	420	1
1	BSA only	Control	136	BSA only	440	1
1	BSA only	Control	132	BSA only	460	1
1	BSA only	Control	136	BSA only	480	1
1	BSA only	Control	136	BSA only	500	1
1	BSA only	Control	128	BSA only	520	1
1	BSA only	Control	132	BSA only	540	1
1	BSA only	Control	136	BSA only	560	1
1	BSA only	Control	124	BSA only	580	1
1	BSA only	Control	112	BSA only	600	1
1	BSA only	Control	108	BSA only	620	1
1	BSA only	Control	116	BSA only	640	1
1	BSA only	Control	128	BSA only	660	1
1	BSA only	Control	124	BSA only	680	1
1	BSA only	Control	128	BSA only	700	1
1	BSA only	Control	128	BSA only	720	1
1	BSA only	Control	128	BSA only	740	1
1	BSA only	Control	112	BSA only	760	1
1	BSA only	Control	132	BSA only	780	1
1	BSA only	Control	128	BSA only	800	1
1	BSA only	Control	116	BSA only	820	1
1	BSA only	Control	124	BSA only	840	1
1	BSA only	Control	100	BSA only	860	1
1	BSA only	Control	100	BSA only	880	1
1	BSA only	Control	120	BSA only	900	1
1	BSA only	Control	116	BSA only	920	1
1	BSA only	Control	116	BSA only	940	1
1	BSA only	Control	108	BSA only	960	1
1	BSA only	Control	124	BSA only	980	1
1	BSA only	Control	120	BSA only	1000	1
1	BSA only	Control	108	BSA only	1020	1
1	BSA only	Control	128	BSA only	1040	1
1	BSA only	Control	116	BSA only	1060	1
1	BSA only	Control	120	BSA only	1080	1
1	BSA only	Control	108	BSA only	1100	1
1	BSA only	Control	124	BSA only	1120	1
1	BSA only	Control	116	BSA only	1140	1
1	BSA only	Control	116	BSA only	1160	1
1	BSA only	Control	128	BSA only	1180	1
1	BSA only	Control	116	BSA only	1200	1
1	BSA only	Control	108	BSA only	1220	1
1	BSA only	Control	124	BSA only	1240	1
1	BSA only	Control	104	BSA only	1260	1
1	BSA only	Control	104	BSA only	1280	1
1	BSA only	Control	124	BSA only	1300	1
1	BSA only	Control	116	BSA only	1320	1
1	BSA only	Control	116	BSA only	1340	1
1	BSA only	Control	124	BSA only	1360	1
1	BSA only	Control	120	BSA only	1380	1
1	BSA only	Control	128	BSA only	1400	1
1	BSA only	Control	116	BSA only	1420	1
1	BSA only	Control	116	BSA only	1440	1
1	BSA only	Control	112	BSA only	1460	1
1	BSA only	Control	108	BSA only	1480	1
1	BSA only	Control	104	BSA only	1500	1
1	BSA only	Control	120	BSA only	1520	1
1	BSA only	Control	100	BSA only	1540	1
1	BSA only	Control	104	BSA only	1560	1
1	BSA only	Control	124	BSA only	1580	1
1	BSA only	Control	88	BSA only	1600	1
1	BSA only	Control	128	BSA only	1620	1
1	BSA only	Control	108	BSA only	1640	1
1	BSA only	Control	104	BSA only	1660	1
1	BSA only	Control	112	BSA only	1680	1
1	BSA only	Control	96	BSA only	1700	1
1	BSA only	Control	112	BSA only	1720	1
1	BSA only	Control	116	BSA only	1740	1
1	BSA only	Control	100	BSA only	1760	1
1	BSA only	Control	104	BSA only	1780	1
1	BSA only	Control	108	BSA only	1800	1
1	BSA only	Control	116	BSA only	1820	1
1	BSA only	Control	96	BSA only	1840	1
1	BSA only	Control	116	BSA only	1860	1
1	BSA only	Control	104	BSA only	1880	1
1	BSA only	Control	112	BSA only	1900	1
1	BSA only	Control	120	BSA only	1920	1
1	BSA only	Control	112	BSA only	1940	1
1	BSA only	Control	104	BSA only	1960	1
1	BSA only	Control	108	BSA only	1980	1
1	BSA only	Control	112	BSA only	2000	1
1	BSA only	Control	128	BSA only	2020	1
1	BSA only	Control	120	BSA only	2040	1
1	BSA only	Control	108	BSA only	2060	1
1	BSA only	Control	116	BSA only	2080	1
1	BSA only	Control	112	BSA only	2100	1
1	BSA only	Control	112	BSA only	2120	1
1	BSA only	Control	112	BSA only	2140	1
1	BSA only	Control	104	BSA only	2160	1
1	BSA only	Control	124	BSA only	2180	1
1	BSA only	Control	108	BSA only	2200	1
1	BSA only	Control	116	BSA only	2220	1
1	BSA only	Control	112	BSA only	2240	1
1	BSA only	Control	104	BSA only	2260	1
1	BSA only	Control	116	BSA only	2280	1
1	BSA only	Control	108	BSA only	2300	1
1	BSA only	Control	116	BSA only	2320	1
1	BSA only	Control	124	BSA only	2340	1
1	BSA only	Control	116	BSA only	2360	1
1	BSA only	Control	120	BSA only	2380	1
1	BSA only	Control	108	BSA only	2400	1
1	BSA only	Control	124	BSA only	2420	1
1	BSA only	Control	120	BSA only	2440	1
1	BSA only	Control	104	BSA only	2460	1
1	BSA only	Control	104	BSA only	2480	1
1	BSA only	Control	104	BSA only	2500	1
1	BSA only	Control	108	BSA only	2520	1
1	BSA only	Control	100	BSA only	2540	1
1	BSA only	Control	100	BSA only	2560	1
1	BSA only	Control	104	BSA only	2580	1
1	BSA only	Control	100	BSA only	2600	1
1	BSA only	Control	104	BSA only	2620	1
1	BSA only	Control	128	BSA only	2640	1
1	BSA only	Control	104	BSA only	2660	1
1	BSA only	Control	108	BSA only	2680	1
1	BSA only	Control	108	BSA only	2700	1
1	BSA only	Control	96	BSA only	2720	1
1	BSA only	Control	104	BSA only	2740	1
1	BSA only	Control	116	BSA only	2760	1
1	BSA only	Control	108	BSA only	2780	1
1	BSA only	Control	112	BSA only	2800	1
1	BSA only	Control	108	BSA only	2820	1
1	BSA only	Control	104	BSA only	2840	1
1	BSA only	Control	112	BSA only	2860	1
1	BSA only	Control	112	BSA only	2880	1
1	BSA only	Control	116	BSA only	2900	1
1	BSA only	Control	112	BSA only	2920	1
1	BSA only	Control	116	BSA only	2940	1
1	BSA only	Control	100	BSA only	2960	1
1	BSA only	Control	108	BSA only	2980	1
1	BSA only	Control	96	BSA only	3000	1
1	BSA only	Control	104	BSA only	3020	1
1	BSA only	Control	108	BSA only	3040	1
1	BSA only	Control	84	BSA only	3060	1
1	BSA only	Control	116	BSA only	3080	1
1	BSA only	Control	80	BSA only	3100	1
1	BSA only	Control	104	BSA only	3120	1
1	BSA only	Control	108	BSA only	3140	1
1	BSA only	Control	120	BSA only	3160	1
1	BSA only	Control	112	BSA only	3180	1
1	BSA only	Control	108	BSA only	3200	1
1	BSA only	Control	108	BSA only	3220	1
1	BSA only	Control	104	BSA only	3240	1
1	BSA only	Control	108	BSA only	3260	1
1	BSA only	Control	96	BSA only	3280	1
1	BSA only	Control	104	BSA only	3300	1
1	BSA only	Control	108	BSA only	3320	1
1	BSA only	Control	104	BSA only	3340	1
1	BSA only	Control	112	BSA only	3360	1
1	BSA only	Control	96	BSA only	3380	1
1	BSA only	Control	100	BSA only	3400	1
1	BSA only	Control	104	BSA only	3420	1
1	BSA only	Control	96	BSA only	3440	1
1	BSA only	Control	92	BSA only	3460	1
1	BSA only	Control	96	BSA only	3480	1
1	BSA only	Control	108	BSA only	3500	1
1	BSA only	Control	116	BSA only	3520	1
1	BSA only	Control	108	BSA only	3540	1
1	BSA only	Control	96	BSA only	3560	1
1	BSA only	Control	116	BSA only	3580	1
1	BSA only	Control	88	BSA only	3600	1
1	BSA only	Control	100	BSA only	3620	1
1	BSA only	Control	104	BSA only	3640	1
1	BSA only	Control	116	BSA only	3660	1
1	BSA only	Control	104	BSA only	3680	1
1	BSA only	Control	112	BSA only	3700	1
1	BSA only	Control	108	BSA only	3720	1
1	BSA only	Control	104	BSA only	3740	1
1	BSA only	Control	104	BSA only	3760	1
1	BSA only	Control	88	BSA only	3780	1
1	BSA only	Control	96	BSA only	3800	1
1	BSA only	Control	112	BSA only	3820	1
1	BSA only	Control	104	BSA only	3840	1
1	BSA only	Control	112	BSA only	3860	1
1	BSA only	Control	96	BSA only	3880	1
1	BSA only	Control	112	BSA only	3900	1
1	BSA only	Control	88	BSA only	3920	1
1	BSA only	Control	88	BSA only	3940	1
1	BSA only	Control	96	BSA only	3960	1
1	BSA only	Control	96	BSA only	3980	1
1	BSA only	Control	92	BSA only	4000	1
1	BSA only	Control	100	BSA only	4020	1
1	BSA only	Control	108	BSA only	4040	1
1	BSA only	Control	88	BSA only	4060	1
1	BSA only	Control	108	BSA only	4080	1
1	BSA only	Control	112	BSA only	4100	1
1	BSA only	Control	108	BSA only	4120	1
1	BSA only	Control	104	BSA only	4140	1
1	BSA only	Control	104	BSA only	4160	1
1	BSA only	Control	96	BSA only	4180	1
1	BSA only	Control	100	BSA only	4200	1
1	BSA only	Control	112	BSA only	4220	1
1	BSA only	Control	112	BSA only	4240	1
1	BSA only	Control	112	BSA only	4260	1
1	BSA only	Control	112	BSA only	4280	1
1	BSA only	Control	88	BSA only	4300	1
1	BSA only	Control	108	BSA only	4320	1
1	BSA only	Control	96	BSA only	4340	1
1	BSA only	Control	96	BSA only	4360	1
1	BSA only	Control	100	BSA only	4380	1
1	BSA only	Control	104	BSA only	4400	1
1	BSA only	Control	104	BSA only	4420	1
1	BSA only	Control	92	BSA only	4440	1
1	BSA only	Control	92	BSA only	4460	1
1	BSA only	Control	108	BSA only	4480	1
1	BSA only	Control	108	BSA only	4500	1
1	BSA only	Control	104	BSA only	4520	1
1	BSA only	Control	100	BSA only	4540	1
1	BSA only	Control	104	BSA only	4560	1
1	BSA only	Control	92	BSA only	4580	1
1	BSA only	Control	96	BSA only	4600	1
1	BSA only	Control	120	BSA only	4620	1
1	BSA only	Control	92	BSA only	4640	1
1	BSA only	Control	104	BSA only	4660	1
1	BSA only	Control	96	BSA only	4680	1
1	BSA only	Control	108	BSA only	4700	1
1	BSA only	Control	104	BSA only	4720	1
1	BSA only	Control	88	BSA only	4740	1
1	BSA only	Control	96	BSA only	4760	1
1	BSA only	Control	108	BSA only	4780	1
1	BSA only	Control	88	BSA only	4800	1
1	BSA only	Control	104	BSA only	4820	1
1	BSA only	Control	120	BSA only	4840	1
1	BSA only	Control	108	BSA only	4860	1
1	BSA only	Control	88	BSA only	4880	1
1	BSA only	Control	92	BSA only	4900	1
1	BSA only	Control	96	BSA only	4920	1
1	BSA only	Control	112	BSA only	4940	1
1	BSA only	Control	92	BSA only	4960	1
1	BSA only	Control	112	BSA only	4980	1
1	BSA only	Control	104	BSA only	5000	1
1	BSA only	Control	84	BSA only	5020	1
1	BSA only	Control	116	BSA only	5040	1
1	BSA only	Control	96	BSA only	5060	1
1	BSA only	Control	88	BSA only	5080	1
1	BSA only	Control	108	BSA only	5100	1
1	BSA only	Control	88	BSA only	5120	1
1	BSA only	Control	96	BSA only	5140	1
1	BSA only	Control	100	BSA only	5160	1
1	BSA only	Control	116	BSA only	5180	1
1	BSA only	Control	100	BSA only	5200	1
1	BSA only	Control	104	BSA only	5220	1
1	BSA only	Control	100	BSA only	5240	1
1	BSA only	Control	92	BSA only	5260	1
1	BSA only	Control	92	BSA only	5280	1
1	BSA only	Control	92	BSA only	5300	1
1	BSA only	Control	92	BSA only	5320	1
1	BSA only	Control	104	BSA only	5340	1
1	BSA only	Control	104	BSA only	5360	1
1	BSA only	Control	96	BSA only	5380	1
1	BSA only	Control	96	BSA only	5400	1
1	BSA only	Control	88	BSA only	5420	1
1	BSA only	Control	100	BSA only	5440	1
1	BSA only	Control	112	BSA only	5460	1
1	BSA only	Control	104	BSA only	5480	1
1	BSA only	Control	84	BSA only	5500	1
1	BSA only	Control	100	BSA only	5520	1
1	BSA only	Control	96	BSA only	5540	1
1	BSA only	Control	112	BSA only	5560	1
1	BSA only	Control	100	BSA only	5580	1
1	BSA only	Control	92	BSA only	5600	1
1	BSA only	Control	100	BSA only	5620	1
1	BSA only	Control	96	BSA only	5640	1
1	BSA only	Control	92	BSA only	5660	1
1	BSA only	Control	96	BSA only	5680	1
1	BSA only	Control	96	BSA only	5700	1
1	BSA only	Control	84	BSA only	5720	1
1	BSA only	Control	100	BSA only	5740	1
1	BSA only	Control	92	BSA only	5760	1
1	BSA only	Control	104	BSA only	5780	1
1	BSA only	Control	96	BSA only	5800	1
1	BSA only	Control	88	BSA only	5820	1
1	BSA only	Control	92	BSA only	5840	1
1	BSA only	Control	108	BSA only	5860	1
1	BSA only	Control	96	BSA only	5880	1
1	BSA only	Control	84	BSA only	5900	1
1	BSA only	Control	104	BSA only	5920	1
1	BSA only	Control	88	BSA only	5940	1
1	BSA only	Control	104	BSA only	5960	1
1	BSA only	Control	100	BSA only	5980	1
1	BSA only	Control	92	BSA only	6000	1
1	BSA only	Control	96	BSA only	6020	1
1	BSA only	Control	92	BSA only	6040	1
1	BSA only	Control	96	BSA only	6060	1
1	BSA only	Control	96	BSA only	6080	1
1	BSA only	Control	100	BSA only	6100	1
1	BSA only	Control	88	BSA only	6120	1
1	BSA only	Control	88	BSA only	6140	1
1	BSA only	Control	112	BSA only	6160	1
1	BSA only	Control	96	BSA only	6180	1
1	BSA only	Control	80	BSA only	6200	1
1	BSA only	Control	80	BSA only	6220	1
1	BSA only	Control	96	BSA only	6240	1
1	BSA only	Control	92	BSA only	6260	1
1	BSA only	Control	84	BSA only	6280	1
1	BSA only	Control	88	BSA only	6300	1
1	BSA only	Control	100	BSA only	6320	1
1	BSA only	Control	96	BSA only	6340	1
1	BSA only	Control	96	BSA only	6360	1
1	BSA only	Control	100	BSA only	6380	1
1	BSA only	Control	80	BSA only	6400	1
1	BSA only	Control	84	BSA only	6420	1
1	BSA only	Control	96	BSA only	6440	1
1	BSA only	Control	100	BSA only	6460	1
1	BSA only	Control	100	BSA only	6480	1
1	BSA only	Control	88	BSA only	6500	1
1	BSA only	Control	92	BSA only	6520	1
1	BSA only	Control	80	BSA only	6540	1
1	BSA only	Control	100	BSA only	6560	1
1	BSA only	Control	84	BSA only	6580	1
1	BSA only	Control	88	BSA only	6600	1
1	BSA only	Control	100	BSA only	6620	1
1	BSA only	Control	100	BSA only	6640	1
1	BSA only	Control	92	BSA only	6660	1
1	BSA only	Control	80	BSA only	6680	1
1	BSA only	Control	80	BSA only	6700	1
1	BSA only	Control	96	BSA only	6720	1
1	BSA only	Control	96	BSA only	6740	1
1	BSA only	Control	80	BSA only	6760	1
1	BSA only	Control	80	BSA only	6780	1
1	BSA only	Control	80	BSA only	6800	1
1	BSA only	Control	76	BSA only	6820	1
1	BSA only	Control	88	BSA only	6840	1
1	BSA only	Control	88	BSA only	6860	1
1	BSA only	Control	76	BSA only	6880	1
1	BSA only	Control	76	BSA only	6900	1
1	BSA only	Control	88	BSA only	6920	1
1	BSA only	Control	84	BSA only	6940	1
1	BSA only	Control	68	BSA only	6960	1
1	BSA only	Control	76	BSA only	6980	1
1	BSA only	Control	84	BSA only	7000	1
1	BSA only	Control	84	BSA only	7020	1
1	BSA only	Control	80	BSA only	7040	1
1	BSA only	Control	80	BSA only	7060	1
1	BSA only	Control	88	BSA only	7080	1
1	BSA only	Control	92	BSA only	7100	1
1	BSA only	Control	88	BSA only	7120	1
1	BSA only	Control	96	BSA only	7140	1
1	BSA only	Control	88	BSA only	7160	1
1	BSA only	Control	88	BSA only	7180	1
1	BSA only	Control	92	BSA only	7200	1
1	BSA only	Control	84	BSA only	7220	1
1	BSA only	Control	96	BSA only	7240	1
1	BSA only	Control	84	BSA only	7260	1
1	BSA only	Control	84	BSA only	7280	1
1	BSA only	Control	84	BSA only	7300	1
1	BSA only	Control	76	BSA only	7320	1
1	BSA only	Control	100	BSA only	7340	1
1	BSA only	Control	88	BSA only	7360	1
1	BSA only	Control	72	BSA only	7380	1
1	BSA only	Control	80	BSA only	7400	1
1	BSA only	Control	84	BSA only	7420	1
1	BSA only	Control	80	BSA only	7440	1
1	BSA only	Control	76	BSA only	7460	1
1	BSA only	Control	96	BSA only	7480	1
1	BSA only	Control	84	BSA only	7500	1
1	BSA only	Control	88	BSA only	7520	1
1	BSA only	Control	92	BSA only	7540	1
1	BSA only	Control	84	BSA only	7560	1
1	BSA only	Control	80	BSA only	7580	1
1	BSA only	Control	76	BSA only	7600	1
1	BSA only	Control	88	BSA only	7620	1
1	BSA only	Control	88	BSA only	7640	1
1	BSA only	Control	92	BSA only	7660	1
1	BSA only	Control	80	BSA only	7680	1
1	BSA only	Control	88	BSA only	7700	1
1	BSA only	Control	88	BSA only	7720	1
1	BSA only	Control	80	BSA only	7740	1
1	BSA only	Control	84	BSA only	7760	1
1	BSA only	Control	88	BSA only	7780	1
1	BSA only	Control	76	BSA only	7800	1
1	BSA only	Control	92	BSA only	7820	1
1	BSA only	Control	100	BSA only	7840	1
1	BSA only	Control	80	BSA only	7860	1
1	BSA only	Control	92	BSA only	7880	1
1	BSA only	Control	92	BSA only	7900	1
1	BSA only	Control	84	BSA only	7920	1
1	BSA only	Control	92	BSA only	7940	1
1	BSA only	Control	92	BSA only	7960	1
1	BSA only	Control	92	BSA only	7980	1
1	BSA only	Control	80	BSA only	8000	1
1	BSA only	Control	76	BSA only	8020	1
1	BSA only	Control	80	BSA only	8040	1
1	BSA only	Control	76	BSA only	8060	1
1	BSA only	Control	80	BSA only	8080	1
1	BSA only	Control	80	BSA only	8100	1
1	BSA only	Control	80	BSA only	8120	1
1	BSA only	Control	88	BSA only	8140	1
1	BSA only	Control	80	BSA only	8160	1
1	BSA only	Control	80	BSA only	8180	1
1	BSA only	Control	80	BSA only	8200	1
1	BSA only	Control	84	BSA only	8220	1
1	BSA only	Control	88	BSA only	8240	1
1	BSA only	Control	88	BSA only	8260	1
1	BSA only	Control	96	BSA only	8280	1
1	BSA only	Control	96	BSA only	8300	1
1	BSA only	Control	72	BSA only	8320	1
1	BSA only	Control	88	BSA only	8340	1
1	BSA only	Control	88	BSA only	8360	1
1	BSA only	Control	88	BSA only	8380	1
1	BSA only	Control	168	BSA only	0	2
1	BSA only	Control	144	BSA only	20	2
1	BSA only	Control	128	BSA only	40	2
1	BSA only	Control	136	BSA only	60	2
1	BSA only	Control	136	BSA only	80	2
1	BSA only	Control	120	BSA only	100	2
1	BSA only	Control	124	BSA only	120	2
1	BSA only	Control	148	BSA only	140	2
1	BSA only	Control	112	BSA only	160	2
1	BSA only	Control	140	BSA only	180	2
1	BSA only	Control	132	BSA only	200	2
1	BSA only	Control	128	BSA only	220	2
1	BSA only	Control	124	BSA only	240	2
1	BSA only	Control	132	BSA only	260	2
1	BSA only	Control	136	BSA only	280	2
1	BSA only	Control	124	BSA only	300	2
1	BSA only	Control	112	BSA only	320	2
1	BSA only	Control	124	BSA only	340	2
1	BSA only	Control	140	BSA only	360	2
1	BSA only	Control	128	BSA only	380	2
1	BSA only	Control	116	BSA only	400	2
1	BSA only	Control	120	BSA only	420	2
1	BSA only	Control	128	BSA only	440	2
1	BSA only	Control	140	BSA only	460	2
1	BSA only	Control	132	BSA only	480	2
1	BSA only	Control	140	BSA only	500	2
1	BSA only	Control	128	BSA only	520	2
1	BSA only	Control	108	BSA only	540	2
1	BSA only	Control	132	BSA only	560	2
1	BSA only	Control	120	BSA only	580	2
1	BSA only	Control	136	BSA only	600	2
1	BSA only	Control	140	BSA only	620	2
1	BSA only	Control	132	BSA only	640	2
1	BSA only	Control	124	BSA only	660	2
1	BSA only	Control	124	BSA only	680	2
1	BSA only	Control	128	BSA only	700	2
1	BSA only	Control	128	BSA only	720	2
1	BSA only	Control	124	BSA only	740	2
1	BSA only	Control	124	BSA only	760	2
1	BSA only	Control	128	BSA only	780	2
1	BSA only	Control	124	BSA only	800	2
1	BSA only	Control	116	BSA only	820	2
1	BSA only	Control	116	BSA only	840	2
1	BSA only	Control	136	BSA only	860	2
1	BSA only	Control	128	BSA only	880	2
1	BSA only	Control	132	BSA only	900	2
1	BSA only	Control	116	BSA only	920	2
1	BSA only	Control	120	BSA only	940	2
1	BSA only	Control	116	BSA only	960	2
1	BSA only	Control	112	BSA only	980	2
1	BSA only	Control	128	BSA only	1000	2
1	BSA only	Control	120	BSA only	1020	2
1	BSA only	Control	132	BSA only	1040	2
1	BSA only	Control	104	BSA only	1060	2
1	BSA only	Control	124	BSA only	1080	2
1	BSA only	Control	104	BSA only	1100	2
1	BSA only	Control	120	BSA only	1120	2
1	BSA only	Control	128	BSA only	1140	2
1	BSA only	Control	120	BSA only	1160	2
1	BSA only	Control	132	BSA only	1180	2
1	BSA only	Control	128	BSA only	1200	2
1	BSA only	Control	124	BSA only	1220	2
1	BSA only	Control	132	BSA only	1240	2
1	BSA only	Control	108	BSA only	1260	2
1	BSA only	Control	104	BSA only	1280	2
1	BSA only	Control	112	BSA only	1300	2
1	BSA only	Control	120	BSA only	1320	2
1	BSA only	Control	112	BSA only	1340	2
1	BSA only	Control	108	BSA only	1360	2
1	BSA only	Control	124	BSA only	1380	2
1	BSA only	Control	112	BSA only	1400	2
1	BSA only	Control	112	BSA only	1420	2
1	BSA only	Control	104	BSA only	1440	2
1	BSA only	Control	112	BSA only	1460	2
1	BSA only	Control	116	BSA only	1480	2
1	BSA only	Control	120	BSA only	1500	2
1	BSA only	Control	116	BSA only	1520	2
1	BSA only	Control	120	BSA only	1540	2
1	BSA only	Control	112	BSA only	1560	2
1	BSA only	Control	128	BSA only	1580	2
1	BSA only	Control	112	BSA only	1600	2
1	BSA only	Control	112	BSA only	1620	2
1	BSA only	Control	120	BSA only	1640	2
1	BSA only	Control	116	BSA only	1660	2
1	BSA only	Control	124	BSA only	1680	2
1	BSA only	Control	104	BSA only	1700	2
1	BSA only	Control	136	BSA only	1720	2
1	BSA only	Control	112	BSA only	1740	2
1	BSA only	Control	128	BSA only	1760	2
1	BSA only	Control	112	BSA only	1780	2
1	BSA only	Control	124	BSA only	1800	2
1	BSA only	Control	100	BSA only	1820	2
1	BSA only	Control	108	BSA only	1840	2
1	BSA only	Control	112	BSA only	1860	2
1	BSA only	Control	124	BSA only	1880	2
1	BSA only	Control	128	BSA only	1900	2
1	BSA only	Control	112	BSA only	1920	2
1	BSA only	Control	112	BSA only	1940	2
1	BSA only	Control	120	BSA only	1960	2
1	BSA only	Control	116	BSA only	1980	2
1	BSA only	Control	108	BSA only	2000	2
1	BSA only	Control	108	BSA only	2020	2
1	BSA only	Control	112	BSA only	2040	2
1	BSA only	Control	104	BSA only	2060	2
1	BSA only	Control	112	BSA only	2080	2
1	BSA only	Control	104	BSA only	2100	2
1	BSA only	Control	104	BSA only	2120	2
1	BSA only	Control	108	BSA only	2140	2
1	BSA only	Control	100	BSA only	2160	2
1	BSA only	Control	108	BSA only	2180	2
1	BSA only	Control	116	BSA only	2200	2
1	BSA only	Control	120	BSA only	2220	2
1	BSA only	Control	120	BSA only	2240	2
1	BSA only	Control	120	BSA only	2260	2
1	BSA only	Control	104	BSA only	2280	2
1	BSA only	Control	112	BSA only	2300	2
1	BSA only	Control	120	BSA only	2320	2
1	BSA only	Control	120	BSA only	2340	2
1	BSA only	Control	100	BSA only	2360	2
1	BSA only	Control	112	BSA only	2380	2
1	BSA only	Control	112	BSA only	2400	2
1	BSA only	Control	108	BSA only	2420	2
1	BSA only	Control	108	BSA only	2440	2
1	BSA only	Control	100	BSA only	2460	2
1	BSA only	Control	108	BSA only	2480	2
1	BSA only	Control	100	BSA only	2500	2
1	BSA only	Control	112	BSA only	2520	2
1	BSA only	Control	108	BSA only	2540	2
1	BSA only	Control	112	BSA only	2560	2
1	BSA only	Control	112	BSA only	2580	2
1	BSA only	Control	108	BSA only	2600	2
1	BSA only	Control	100	BSA only	2620	2
1	BSA only	Control	108	BSA only	2640	2
1	BSA only	Control	120	BSA only	2660	2
1	BSA only	Control	92	BSA only	2680	2
1	BSA only	Control	116	BSA only	2700	2
1	BSA only	Control	112	BSA only	2720	2
1	BSA only	Control	112	BSA only	2740	2
1	BSA only	Control	108	BSA only	2760	2
1	BSA only	Control	100	BSA only	2780	2
1	BSA only	Control	112	BSA only	2800	2
1	BSA only	Control	108	BSA only	2820	2
1	BSA only	Control	104	BSA only	2840	2
1	BSA only	Control	100	BSA only	2860	2
1	BSA only	Control	116	BSA only	2880	2
1	BSA only	Control	104	BSA only	2900	2
1	BSA only	Control	116	BSA only	2920	2
1	BSA only	Control	116	BSA only	2940	2
1	BSA only	Control	104	BSA only	2960	2
1	BSA only	Control	104	BSA only	2980	2
1	BSA only	Control	116	BSA only	3000	2
1	BSA only	Control	104	BSA only	3020	2
1	BSA only	Control	112	BSA only	3040	2
1	BSA only	Control	116	BSA only	3060	2
1	BSA only	Control	96	BSA only	3080	2
1	BSA only	Control	104	BSA only	3100	2
1	BSA only	Control	104	BSA only	3120	2
1	BSA only	Control	112	BSA only	3140	2
1	BSA only	Control	112	BSA only	3160	2
1	BSA only	Control	112	BSA only	3180	2
1	BSA only	Control	124	BSA only	3200	2
1	BSA only	Control	100	BSA only	3220	2
1	BSA only	Control	108	BSA only	3240	2
1	BSA only	Control	104	BSA only	3260	2
1	BSA only	Control	96	BSA only	3280	2
1	BSA only	Control	104	BSA only	3300	2
1	BSA only	Control	84	BSA only	3320	2
1	BSA only	Control	96	BSA only	3340	2
1	BSA only	Control	96	BSA only	3360	2
1	BSA only	Control	112	BSA only	3380	2
1	BSA only	Control	100	BSA only	3400	2
1	BSA only	Control	108	BSA only	3420	2
1	BSA only	Control	108	BSA only	3440	2
1	BSA only	Control	100	BSA only	3460	2
1	BSA only	Control	108	BSA only	3480	2
1	BSA only	Control	104	BSA only	3500	2
1	BSA only	Control	108	BSA only	3520	2
1	BSA only	Control	104	BSA only	3540	2
1	BSA only	Control	108	BSA only	3560	2
1	BSA only	Control	88	BSA only	3580	2
1	BSA only	Control	96	BSA only	3600	2
1	BSA only	Control	112	BSA only	3620	2
1	BSA only	Control	100	BSA only	3640	2
1	BSA only	Control	112	BSA only	3660	2
1	BSA only	Control	96	BSA only	3680	2
1	BSA only	Control	112	BSA only	3700	2
1	BSA only	Control	104	BSA only	3720	2
1	BSA only	Control	92	BSA only	3740	2
1	BSA only	Control	92	BSA only	3760	2
1	BSA only	Control	96	BSA only	3780	2
1	BSA only	Control	116	BSA only	3800	2
1	BSA only	Control	96	BSA only	3820	2
1	BSA only	Control	100	BSA only	3840	2
1	BSA only	Control	96	BSA only	3860	2
1	BSA only	Control	96	BSA only	3880	2
1	BSA only	Control	104	BSA only	3900	2
1	BSA only	Control	96	BSA only	3920	2
1	BSA only	Control	112	BSA only	3940	2
1	BSA only	Control	96	BSA only	3960	2
1	BSA only	Control	96	BSA only	3980	2
1	BSA only	Control	100	BSA only	4000	2
1	BSA only	Control	108	BSA only	4020	2
1	BSA only	Control	104	BSA only	4040	2
1	BSA only	Control	108	BSA only	4060	2
1	BSA only	Control	88	BSA only	4080	2
1	BSA only	Control	100	BSA only	4100	2
1	BSA only	Control	104	BSA only	4120	2
1	BSA only	Control	96	BSA only	4140	2
1	BSA only	Control	104	BSA only	4160	2
1	BSA only	Control	84	BSA only	4180	2
1	BSA only	Control	96	BSA only	4200	2
1	BSA only	Control	104	BSA only	4220	2
1	BSA only	Control	104	BSA only	4240	2
1	BSA only	Control	92	BSA only	4260	2
1	BSA only	Control	100	BSA only	4280	2
1	BSA only	Control	100	BSA only	4300	2
1	BSA only	Control	80	BSA only	4320	2
1	BSA only	Control	104	BSA only	4340	2
1	BSA only	Control	84	BSA only	4360	2
1	BSA only	Control	96	BSA only	4380	2
1	BSA only	Control	104	BSA only	4400	2
1	BSA only	Control	76	BSA only	4420	2
1	BSA only	Control	88	BSA only	4440	2
1	BSA only	Control	92	BSA only	4460	2
1	BSA only	Control	100	BSA only	4480	2
1	BSA only	Control	104	BSA only	4500	2
1	BSA only	Control	100	BSA only	4520	2
1	BSA only	Control	96	BSA only	4540	2
1	BSA only	Control	96	BSA only	4560	2
1	BSA only	Control	100	BSA only	4580	2
1	BSA only	Control	100	BSA only	4600	2
1	BSA only	Control	96	BSA only	4620	2
1	BSA only	Control	92	BSA only	4640	2
1	BSA only	Control	84	BSA only	4660	2
1	BSA only	Control	104	BSA only	4680	2
1	BSA only	Control	112	BSA only	4700	2
1	BSA only	Control	92	BSA only	4720	2
1	BSA only	Control	80	BSA only	4740	2
1	BSA only	Control	100	BSA only	4760	2
1	BSA only	Control	88	BSA only	4780	2
1	BSA only	Control	108	BSA only	4800	2
1	BSA only	Control	96	BSA only	4820	2
1	BSA only	Control	100	BSA only	4840	2
1	BSA only	Control	80	BSA only	4860	2
1	BSA only	Control	100	BSA only	4880	2
1	BSA only	Control	92	BSA only	4900	2
1	BSA only	Control	92	BSA only	4920	2
1	BSA only	Control	76	BSA only	4940	2
1	BSA only	Control	84	BSA only	4960	2
1	BSA only	Control	92	BSA only	4980	2
1	BSA only	Control	84	BSA only	5000	2
1	BSA only	Control	108	BSA only	5020	2
1	BSA only	Control	96	BSA only	5040	2
1	BSA only	Control	92	BSA only	5060	2
1	BSA only	Control	108	BSA only	5080	2
1	BSA only	Control	96	BSA only	5100	2
1	BSA only	Control	100	BSA only	5120	2
1	BSA only	Control	92	BSA only	5140	2
1	BSA only	Control	108	BSA only	5160	2
1	BSA only	Control	96	BSA only	5180	2
1	BSA only	Control	104	BSA only	5200	2
1	BSA only	Control	84	BSA only	5220	2
1	BSA only	Control	76	BSA only	5240	2
1	BSA only	Control	84	BSA only	5260	2
1	BSA only	Control	96	BSA only	5280	2
1	BSA only	Control	84	BSA only	5300	2
1	BSA only	Control	104	BSA only	5320	2
1	BSA only	Control	88	BSA only	5340	2
1	BSA only	Control	108	BSA only	5360	2
1	BSA only	Control	96	BSA only	5380	2
1	BSA only	Control	104	BSA only	5400	2
1	BSA only	Control	96	BSA only	5420	2
1	BSA only	Control	96	BSA only	5440	2
1	BSA only	Control	96	BSA only	5460	2
1	BSA only	Control	92	BSA only	5480	2
1	BSA only	Control	92	BSA only	5500	2
1	BSA only	Control	92	BSA only	5520	2
1	BSA only	Control	96	BSA only	5540	2
1	BSA only	Control	84	BSA only	5560	2
1	BSA only	Control	104	BSA only	5580	2
1	BSA only	Control	108	BSA only	5600	2
1	BSA only	Control	88	BSA only	5620	2
1	BSA only	Control	88	BSA only	5640	2
1	BSA only	Control	88	BSA only	5660	2
1	BSA only	Control	88	BSA only	5680	2
1	BSA only	Control	112	BSA only	5700	2
1	BSA only	Control	84	BSA only	5720	2
1	BSA only	Control	108	BSA only	5740	2
1	BSA only	Control	84	BSA only	5760	2
1	BSA only	Control	80	BSA only	5780	2
1	BSA only	Control	96	BSA only	5800	2
1	BSA only	Control	96	BSA only	5820	2
1	BSA only	Control	92	BSA only	5840	2
1	BSA only	Control	96	BSA only	5860	2
1	BSA only	Control	84	BSA only	5880	2
1	BSA only	Control	88	BSA only	5900	2
1	BSA only	Control	92	BSA only	5920	2
1	BSA only	Control	88	BSA only	5940	2
1	BSA only	Control	96	BSA only	5960	2
1	BSA only	Control	96	BSA only	5980	2
1	BSA only	Control	92	BSA only	6000	2
1	BSA only	Control	92	BSA only	6020	2
1	BSA only	Control	96	BSA only	6040	2
1	BSA only	Control	92	BSA only	6060	2
1	BSA only	Control	84	BSA only	6080	2
1	BSA only	Control	100	BSA only	6100	2
1	BSA only	Control	108	BSA only	6120	2
1	BSA only	Control	84	BSA only	6140	2
1	BSA only	Control	96	BSA only	6160	2
1	BSA only	Control	88	BSA only	6180	2
1	BSA only	Control	80	BSA only	6200	2
1	BSA only	Control	92	BSA only	6220	2
1	BSA only	Control	88	BSA only	6240	2
1	BSA only	Control	80	BSA only	6260	2
1	BSA only	Control	84	BSA only	6280	2
1	BSA only	Control	92	BSA only	6300	2
1	BSA only	Control	100	BSA only	6320	2
1	BSA only	Control	108	BSA only	6340	2
1	BSA only	Control	92	BSA only	6360	2
1	BSA only	Control	92	BSA only	6380	2
1	BSA only	Control	92	BSA only	6400	2
1	BSA only	Control	92	BSA only	6420	2
1	BSA only	Control	88	BSA only	6440	2
1	BSA only	Control	104	BSA only	6460	2
1	BSA only	Control	80	BSA only	6480	2
1	BSA only	Control	92	BSA only	6500	2
1	BSA only	Control	96	BSA only	6520	2
1	BSA only	Control	84	BSA only	6540	2
1	BSA only	Control	96	BSA only	6560	2
1	BSA only	Control	84	BSA only	6580	2
1	BSA only	Control	92	BSA only	6600	2
1	BSA only	Control	96	BSA only	6620	2
1	BSA only	Control	88	BSA only	6640	2
1	BSA only	Control	84	BSA only	6660	2
1	BSA only	Control	80	BSA only	6680	2
1	BSA only	Control	80	BSA only	6700	2
1	BSA only	Control	80	BSA only	6720	2
1	BSA only	Control	88	BSA only	6740	2
1	BSA only	Control	88	BSA only	6760	2
1	BSA only	Control	96	BSA only	6780	2
1	BSA only	Control	96	BSA only	6800	2
1	BSA only	Control	100	BSA only	6820	2
1	BSA only	Control	92	BSA only	6840	2
1	BSA only	Control	92	BSA only	6860	2
1	BSA only	Control	80	BSA only	6880	2
1	BSA only	Control	88	BSA only	6900	2
1	BSA only	Control	80	BSA only	6920	2
1	BSA only	Control	76	BSA only	6940	2
1	BSA only	Control	104	BSA only	6960	2
1	BSA only	Control	80	BSA only	6980	2
1	BSA only	Control	88	BSA only	7000	2
1	BSA only	Control	92	BSA only	7020	2
1	BSA only	Control	92	BSA only	7040	2
1	BSA only	Control	96	BSA only	7060	2
1	BSA only	Control	84	BSA only	7080	2
1	BSA only	Control	88	BSA only	7100	2
1	BSA only	Control	88	BSA only	7120	2
1	BSA only	Control	80	BSA only	7140	2
1	BSA only	Control	96	BSA only	7160	2
1	BSA only	Control	96	BSA only	7180	2
1	BSA only	Control	88	BSA only	7200	2
1	BSA only	Control	80	BSA only	7220	2
1	BSA only	Control	76	BSA only	7240	2
1	BSA only	Control	96	BSA only	7260	2
1	BSA only	Control	100	BSA only	7280	2
1	BSA only	Control	88	BSA only	7300	2
1	BSA only	Control	92	BSA only	7320	2
1	BSA only	Control	84	BSA only	7340	2
1	BSA only	Control	68	BSA only	7360	2
1	BSA only	Control	88	BSA only	7380	2
1	BSA only	Control	92	BSA only	7400	2
1	BSA only	Control	88	BSA only	7420	2
1	BSA only	Control	80	BSA only	7440	2
1	BSA only	Control	88	BSA only	7460	2
1	BSA only	Control	96	BSA only	7480	2
1	BSA only	Control	96	BSA only	7500	2
1	BSA only	Control	80	BSA only	7520	2
1	BSA only	Control	92	BSA only	7540	2
1	BSA only	Control	92	BSA only	7560	2
1	BSA only	Control	96	BSA only	7580	2
1	BSA only	Control	88	BSA only	7600	2
1	BSA only	Control	88	BSA only	7620	2
1	BSA only	Control	96	BSA only	7640	2
1	BSA only	Control	88	BSA only	7660	2
1	BSA only	Control	84	BSA only	7680	2
1	BSA only	Control	92	BSA only	7700	2
1	BSA only	Control	80	BSA only	7720	2
1	BSA only	Control	92	BSA only	7740	2
1	BSA only	Control	100	BSA only	7760	2
1	BSA only	Control	92	BSA only	7780	2
1	BSA only	Control	80	BSA only	7800	2
1	BSA only	Control	80	BSA only	7820	2
1	BSA only	Control	96	BSA only	7840	2
1	BSA only	Control	88	BSA only	7860	2
1	BSA only	Control	96	BSA only	7880	2
1	BSA only	Control	84	BSA only	7900	2
1	BSA only	Control	84	BSA only	7920	2
1	BSA only	Control	92	BSA only	7940	2
1	BSA only	Control	104	BSA only	7960	2
1	BSA only	Control	92	BSA only	7980	2
1	BSA only	Control	80	BSA only	8000	2
1	BSA only	Control	76	BSA only	8020	2
1	BSA only	Control	76	BSA only	8040	2
1	BSA only	Control	80	BSA only	8060	2
1	BSA only	Control	96	BSA only	8080	2
1	BSA only	Control	96	BSA only	8100	2
1	BSA only	Control	84	BSA only	8120	2
1	BSA only	Control	88	BSA only	8140	2
1	BSA only	Control	60	BSA only	8160	2
1	BSA only	Control	92	BSA only	8180	2
1	BSA only	Control	72	BSA only	8200	2
1	BSA only	Control	88	BSA only	8220	2
1	BSA only	Control	76	BSA only	8240	2
1	BSA only	Control	88	BSA only	8260	2
1	BSA only	Control	96	BSA only	8280	2
1	BSA only	Control	92	BSA only	8300	2
1	BSA only	Control	80	BSA only	8320	2
1	BSA only	Control	92	BSA only	8340	2
1	BSA only	Control	100	BSA only	8360	2
1	BSA only	Control	92	BSA only	8380	2
1	BSA only	Control	172	BSA only	0	3
1	BSA only	Control	128	BSA only	20	3
1	BSA only	Control	124	BSA only	40	3
1	BSA only	Control	128	BSA only	60	3
1	BSA only	Control	128	BSA only	80	3
1	BSA only	Control	140	BSA only	100	3
1	BSA only	Control	124	BSA only	120	3
1	BSA only	Control	140	BSA only	140	3
1	BSA only	Control	140	BSA only	160	3
1	BSA only	Control	148	BSA only	180	3
1	BSA only	Control	128	BSA only	200	3
1	BSA only	Control	136	BSA only	220	3
1	BSA only	Control	128	BSA only	240	3
1	BSA only	Control	116	BSA only	260	3
1	BSA only	Control	128	BSA only	280	3
1	BSA only	Control	136	BSA only	300	3
1	BSA only	Control	124	BSA only	320	3
1	BSA only	Control	124	BSA only	340	3
1	BSA only	Control	112	BSA only	360	3
1	BSA only	Control	120	BSA only	380	3
1	BSA only	Control	132	BSA only	400	3
1	BSA only	Control	108	BSA only	420	3
1	BSA only	Control	128	BSA only	440	3
1	BSA only	Control	132	BSA only	460	3
1	BSA only	Control	136	BSA only	480	3
1	BSA only	Control	128	BSA only	500	3
1	BSA only	Control	128	BSA only	520	3
1	BSA only	Control	104	BSA only	540	3
1	BSA only	Control	128	BSA only	560	3
1	BSA only	Control	128	BSA only	580	3
1	BSA only	Control	128	BSA only	600	3
1	BSA only	Control	116	BSA only	620	3
1	BSA only	Control	128	BSA only	640	3
1	BSA only	Control	140	BSA only	660	3
1	BSA only	Control	120	BSA only	680	3
1	BSA only	Control	124	BSA only	700	3
1	BSA only	Control	128	BSA only	720	3
1	BSA only	Control	120	BSA only	740	3
1	BSA only	Control	136	BSA only	760	3
1	BSA only	Control	132	BSA only	780	3
1	BSA only	Control	124	BSA only	800	3
1	BSA only	Control	128	BSA only	820	3
1	BSA only	Control	116	BSA only	840	3
1	BSA only	Control	124	BSA only	860	3
1	BSA only	Control	128	BSA only	880	3
1	BSA only	Control	112	BSA only	900	3
1	BSA only	Control	124	BSA only	920	3
1	BSA only	Control	112	BSA only	940	3
1	BSA only	Control	120	BSA only	960	3
1	BSA only	Control	112	BSA only	980	3
1	BSA only	Control	116	BSA only	1000	3
1	BSA only	Control	128	BSA only	1020	3
1	BSA only	Control	128	BSA only	1040	3
1	BSA only	Control	128	BSA only	1060	3
1	BSA only	Control	128	BSA only	1080	3
1	BSA only	Control	112	BSA only	1100	3
1	BSA only	Control	112	BSA only	1120	3
1	BSA only	Control	116	BSA only	1140	3
1	BSA only	Control	124	BSA only	1160	3
1	BSA only	Control	116	BSA only	1180	3
1	BSA only	Control	120	BSA only	1200	3
1	BSA only	Control	108	BSA only	1220	3
1	BSA only	Control	108	BSA only	1240	3
1	BSA only	Control	116	BSA only	1260	3
1	BSA only	Control	104	BSA only	1280	3
1	BSA only	Control	124	BSA only	1300	3
1	BSA only	Control	116	BSA only	1320	3
1	BSA only	Control	96	BSA only	1340	3
1	BSA only	Control	128	BSA only	1360	3
1	BSA only	Control	100	BSA only	1380	3
1	BSA only	Control	112	BSA only	1400	3
1	BSA only	Control	124	BSA only	1420	3
1	BSA only	Control	120	BSA only	1440	3
1	BSA only	Control	112	BSA only	1460	3
1	BSA only	Control	120	BSA only	1480	3
1	BSA only	Control	112	BSA only	1500	3
1	BSA only	Control	120	BSA only	1520	3
1	BSA only	Control	104	BSA only	1540	3
1	BSA only	Control	112	BSA only	1560	3
1	BSA only	Control	108	BSA only	1580	3
1	BSA only	Control	132	BSA only	1600	3
1	BSA only	Control	100	BSA only	1620	3
1	BSA only	Control	132	BSA only	1640	3
1	BSA only	Control	108	BSA only	1660	3
1	BSA only	Control	116	BSA only	1680	3
1	BSA only	Control	108	BSA only	1700	3
1	BSA only	Control	124	BSA only	1720	3
1	BSA only	Control	120	BSA only	1740	3
1	BSA only	Control	112	BSA only	1760	3
1	BSA only	Control	100	BSA only	1780	3
1	BSA only	Control	108	BSA only	1800	3
1	BSA only	Control	112	BSA only	1820	3
1	BSA only	Control	132	BSA only	1840	3
1	BSA only	Control	104	BSA only	1860	3
1	BSA only	Control	112	BSA only	1880	3
1	BSA only	Control	112	BSA only	1900	3
1	BSA only	Control	120	BSA only	1920	3
1	BSA only	Control	116	BSA only	1940	3
1	BSA only	Control	100	BSA only	1960	3
1	BSA only	Control	108	BSA only	1980	3
1	BSA only	Control	100	BSA only	2000	3
1	BSA only	Control	104	BSA only	2020	3
1	BSA only	Control	108	BSA only	2040	3
1	BSA only	Control	108	BSA only	2060	3
1	BSA only	Control	116	BSA only	2080	3
1	BSA only	Control	108	BSA only	2100	3
1	BSA only	Control	116	BSA only	2120	3
1	BSA only	Control	116	BSA only	2140	3
1	BSA only	Control	104	BSA only	2160	3
1	BSA only	Control	104	BSA only	2180	3
1	BSA only	Control	108	BSA only	2200	3
1	BSA only	Control	112	BSA only	2220	3
1	BSA only	Control	108	BSA only	2240	3
1	BSA only	Control	108	BSA only	2260	3
1	BSA only	Control	120	BSA only	2280	3
1	BSA only	Control	116	BSA only	2300	3
1	BSA only	Control	96	BSA only	2320	3
1	BSA only	Control	112	BSA only	2340	3
1	BSA only	Control	116	BSA only	2360	3
1	BSA only	Control	116	BSA only	2380	3
1	BSA only	Control	112	BSA only	2400	3
1	BSA only	Control	112	BSA only	2420	3
1	BSA only	Control	112	BSA only	2440	3
1	BSA only	Control	112	BSA only	2460	3
1	BSA only	Control	128	BSA only	2480	3
1	BSA only	Control	104	BSA only	2500	3
1	BSA only	Control	112	BSA only	2520	3
1	BSA only	Control	108	BSA only	2540	3
1	BSA only	Control	112	BSA only	2560	3
1	BSA only	Control	112	BSA only	2580	3
1	BSA only	Control	100	BSA only	2600	3
1	BSA only	Control	112	BSA only	2620	3
1	BSA only	Control	104	BSA only	2640	3
1	BSA only	Control	100	BSA only	2660	3
1	BSA only	Control	116	BSA only	2680	3
1	BSA only	Control	104	BSA only	2700	3
1	BSA only	Control	104	BSA only	2720	3
1	BSA only	Control	108	BSA only	2740	3
1	BSA only	Control	112	BSA only	2760	3
1	BSA only	Control	92	BSA only	2780	3
1	BSA only	Control	116	BSA only	2800	3
1	BSA only	Control	100	BSA only	2820	3
1	BSA only	Control	108	BSA only	2840	3
1	BSA only	Control	100	BSA only	2860	3
1	BSA only	Control	104	BSA only	2880	3
1	BSA only	Control	96	BSA only	2900	3
1	BSA only	Control	116	BSA only	2920	3
1	BSA only	Control	120	BSA only	2940	3
1	BSA only	Control	116	BSA only	2960	3
1	BSA only	Control	104	BSA only	2980	3
1	BSA only	Control	112	BSA only	3000	3
1	BSA only	Control	112	BSA only	3020	3
1	BSA only	Control	100	BSA only	3040	3
1	BSA only	Control	108	BSA only	3060	3
1	BSA only	Control	108	BSA only	3080	3
1	BSA only	Control	100	BSA only	3100	3
1	BSA only	Control	96	BSA only	3120	3
1	BSA only	Control	112	BSA only	3140	3
1	BSA only	Control	100	BSA only	3160	3
1	BSA only	Control	112	BSA only	3180	3
1	BSA only	Control	108	BSA only	3200	3
1	BSA only	Control	88	BSA only	3220	3
1	BSA only	Control	96	BSA only	3240	3
1	BSA only	Control	104	BSA only	3260	3
1	BSA only	Control	96	BSA only	3280	3
1	BSA only	Control	96	BSA only	3300	3
1	BSA only	Control	108	BSA only	3320	3
1	BSA only	Control	104	BSA only	3340	3
1	BSA only	Control	112	BSA only	3360	3
1	BSA only	Control	92	BSA only	3380	3
1	BSA only	Control	104	BSA only	3400	3
1	BSA only	Control	92	BSA only	3420	3
1	BSA only	Control	96	BSA only	3440	3
1	BSA only	Control	108	BSA only	3460	3
1	BSA only	Control	96	BSA only	3480	3
1	BSA only	Control	108	BSA only	3500	3
1	BSA only	Control	100	BSA only	3520	3
1	BSA only	Control	112	BSA only	3540	3
1	BSA only	Control	100	BSA only	3560	3
1	BSA only	Control	104	BSA only	3580	3
1	BSA only	Control	108	BSA only	3600	3
1	BSA only	Control	108	BSA only	3620	3
1	BSA only	Control	92	BSA only	3640	3
1	BSA only	Control	88	BSA only	3660	3
1	BSA only	Control	100	BSA only	3680	3
1	BSA only	Control	108	BSA only	3700	3
1	BSA only	Control	104	BSA only	3720	3
1	BSA only	Control	116	BSA only	3740	3
1	BSA only	Control	104	BSA only	3760	3
1	BSA only	Control	96	BSA only	3780	3
1	BSA only	Control	112	BSA only	3800	3
1	BSA only	Control	120	BSA only	3820	3
1	BSA only	Control	108	BSA only	3840	3
1	BSA only	Control	100	BSA only	3860	3
1	BSA only	Control	96	BSA only	3880	3
1	BSA only	Control	104	BSA only	3900	3
1	BSA only	Control	104	BSA only	3920	3
1	BSA only	Control	88	BSA only	3940	3
1	BSA only	Control	116	BSA only	3960	3
1	BSA only	Control	124	BSA only	3980	3
1	BSA only	Control	108	BSA only	4000	3
1	BSA only	Control	92	BSA only	4020	3
1	BSA only	Control	104	BSA only	4040	3
1	BSA only	Control	120	BSA only	4060	3
1	BSA only	Control	104	BSA only	4080	3
1	BSA only	Control	92	BSA only	4100	3
1	BSA only	Control	88	BSA only	4120	3
1	BSA only	Control	104	BSA only	4140	3
1	BSA only	Control	96	BSA only	4160	3
1	BSA only	Control	92	BSA only	4180	3
1	BSA only	Control	88	BSA only	4200	3
1	BSA only	Control	104	BSA only	4220	3
1	BSA only	Control	100	BSA only	4240	3
1	BSA only	Control	96	BSA only	4260	3
1	BSA only	Control	92	BSA only	4280	3
1	BSA only	Control	100	BSA only	4300	3
1	BSA only	Control	96	BSA only	4320	3
1	BSA only	Control	112	BSA only	4340	3
1	BSA only	Control	104	BSA only	4360	3
1	BSA only	Control	104	BSA only	4380	3
1	BSA only	Control	88	BSA only	4400	3
1	BSA only	Control	84	BSA only	4420	3
1	BSA only	Control	96	BSA only	4440	3
1	BSA only	Control	96	BSA only	4460	3
1	BSA only	Control	104	BSA only	4480	3
1	BSA only	Control	96	BSA only	4500	3
1	BSA only	Control	96	BSA only	4520	3
1	BSA only	Control	92	BSA only	4540	3
1	BSA only	Control	100	BSA only	4560	3
1	BSA only	Control	104	BSA only	4580	3
1	BSA only	Control	100	BSA only	4600	3
1	BSA only	Control	100	BSA only	4620	3
1	BSA only	Control	92	BSA only	4640	3
1	BSA only	Control	108	BSA only	4660	3
1	BSA only	Control	108	BSA only	4680	3
1	BSA only	Control	88	BSA only	4700	3
1	BSA only	Control	96	BSA only	4720	3
1	BSA only	Control	100	BSA only	4740	3
1	BSA only	Control	108	BSA only	4760	3
1	BSA only	Control	116	BSA only	4780	3
1	BSA only	Control	104	BSA only	4800	3
1	BSA only	Control	88	BSA only	4820	3
1	BSA only	Control	92	BSA only	4840	3
1	BSA only	Control	112	BSA only	4860	3
1	BSA only	Control	104	BSA only	4880	3
1	BSA only	Control	84	BSA only	4900	3
1	BSA only	Control	80	BSA only	4920	3
1	BSA only	Control	88	BSA only	4940	3
1	BSA only	Control	80	BSA only	4960	3
1	BSA only	Control	96	BSA only	4980	3
1	BSA only	Control	104	BSA only	5000	3
1	BSA only	Control	84	BSA only	5020	3
1	BSA only	Control	92	BSA only	5040	3
1	BSA only	Control	104	BSA only	5060	3
1	BSA only	Control	88	BSA only	5080	3
1	BSA only	Control	100	BSA only	5100	3
1	BSA only	Control	84	BSA only	5120	3
1	BSA only	Control	92	BSA only	5140	3
1	BSA only	Control	88	BSA only	5160	3
1	BSA only	Control	88	BSA only	5180	3
1	BSA only	Control	88	BSA only	5200	3
1	BSA only	Control	84	BSA only	5220	3
1	BSA only	Control	108	BSA only	5240	3
1	BSA only	Control	96	BSA only	5260	3
1	BSA only	Control	96	BSA only	5280	3
1	BSA only	Control	72	BSA only	5300	3
1	BSA only	Control	108	BSA only	5320	3
1	BSA only	Control	96	BSA only	5340	3
1	BSA only	Control	104	BSA only	5360	3
1	BSA only	Control	84	BSA only	5380	3
1	BSA only	Control	92	BSA only	5400	3
1	BSA only	Control	88	BSA only	5420	3
1	BSA only	Control	96	BSA only	5440	3
1	BSA only	Control	88	BSA only	5460	3
1	BSA only	Control	96	BSA only	5480	3
1	BSA only	Control	108	BSA only	5500	3
1	BSA only	Control	88	BSA only	5520	3
1	BSA only	Control	96	BSA only	5540	3
1	BSA only	Control	96	BSA only	5560	3
1	BSA only	Control	96	BSA only	5580	3
1	BSA only	Control	84	BSA only	5600	3
1	BSA only	Control	92	BSA only	5620	3
1	BSA only	Control	80	BSA only	5640	3
1	BSA only	Control	96	BSA only	5660	3
1	BSA only	Control	104	BSA only	5680	3
1	BSA only	Control	88	BSA only	5700	3
1	BSA only	Control	76	BSA only	5720	3
1	BSA only	Control	96	BSA only	5740	3
1	BSA only	Control	96	BSA only	5760	3
1	BSA only	Control	96	BSA only	5780	3
1	BSA only	Control	88	BSA only	5800	3
1	BSA only	Control	92	BSA only	5820	3
1	BSA only	Control	88	BSA only	5840	3
1	BSA only	Control	84	BSA only	5860	3
1	BSA only	Control	88	BSA only	5880	3
1	BSA only	Control	96	BSA only	5900	3
1	BSA only	Control	100	BSA only	5920	3
1	BSA only	Control	104	BSA only	5940	3
1	BSA only	Control	100	BSA only	5960	3
1	BSA only	Control	108	BSA only	5980	3
1	BSA only	Control	80	BSA only	6000	3
1	BSA only	Control	88	BSA only	6020	3
1	BSA only	Control	104	BSA only	6040	3
1	BSA only	Control	80	BSA only	6060	3
1	BSA only	Control	96	BSA only	6080	3
1	BSA only	Control	88	BSA only	6100	3
1	BSA only	Control	104	BSA only	6120	3
1	BSA only	Control	96	BSA only	6140	3
1	BSA only	Control	80	BSA only	6160	3
1	BSA only	Control	92	BSA only	6180	3
1	BSA only	Control	92	BSA only	6200	3
1	BSA only	Control	92	BSA only	6220	3
1	BSA only	Control	84	BSA only	6240	3
1	BSA only	Control	100	BSA only	6260	3
1	BSA only	Control	96	BSA only	6280	3
1	BSA only	Control	80	BSA only	6300	3
1	BSA only	Control	80	BSA only	6320	3
1	BSA only	Control	96	BSA only	6340	3
1	BSA only	Control	84	BSA only	6360	3
1	BSA only	Control	80	BSA only	6380	3
1	BSA only	Control	104	BSA only	6400	3
1	BSA only	Control	84	BSA only	6420	3
1	BSA only	Control	92	BSA only	6440	3
1	BSA only	Control	96	BSA only	6460	3
1	BSA only	Control	80	BSA only	6480	3
1	BSA only	Control	96	BSA only	6500	3
1	BSA only	Control	92	BSA only	6520	3
1	BSA only	Control	104	BSA only	6540	3
1	BSA only	Control	104	BSA only	6560	3
1	BSA only	Control	76	BSA only	6580	3
1	BSA only	Control	80	BSA only	6600	3
1	BSA only	Control	88	BSA only	6620	3
1	BSA only	Control	92	BSA only	6640	3
1	BSA only	Control	96	BSA only	6660	3
1	BSA only	Control	80	BSA only	6680	3
1	BSA only	Control	96	BSA only	6700	3
1	BSA only	Control	96	BSA only	6720	3
1	BSA only	Control	88	BSA only	6740	3
1	BSA only	Control	96	BSA only	6760	3
1	BSA only	Control	96	BSA only	6780	3
1	BSA only	Control	84	BSA only	6800	3
1	BSA only	Control	92	BSA only	6820	3
1	BSA only	Control	92	BSA only	6840	3
1	BSA only	Control	88	BSA only	6860	3
1	BSA only	Control	80	BSA only	6880	3
1	BSA only	Control	92	BSA only	6900	3
1	BSA only	Control	100	BSA only	6920	3
1	BSA only	Control	76	BSA only	6940	3
1	BSA only	Control	108	BSA only	6960	3
1	BSA only	Control	80	BSA only	6980	3
1	BSA only	Control	80	BSA only	7000	3
1	BSA only	Control	76	BSA only	7020	3
1	BSA only	Control	96	BSA only	7040	3
1	BSA only	Control	100	BSA only	7060	3
1	BSA only	Control	92	BSA only	7080	3
1	BSA only	Control	92	BSA only	7100	3
1	BSA only	Control	92	BSA only	7120	3
1	BSA only	Control	96	BSA only	7140	3
1	BSA only	Control	84	BSA only	7160	3
1	BSA only	Control	100	BSA only	7180	3
1	BSA only	Control	96	BSA only	7200	3
1	BSA only	Control	84	BSA only	7220	3
1	BSA only	Control	96	BSA only	7240	3
1	BSA only	Control	96	BSA only	7260	3
1	BSA only	Control	76	BSA only	7280	3
1	BSA only	Control	88	BSA only	7300	3
1	BSA only	Control	88	BSA only	7320	3
1	BSA only	Control	96	BSA only	7340	3
1	BSA only	Control	80	BSA only	7360	3
1	BSA only	Control	88	BSA only	7380	3
1	BSA only	Control	92	BSA only	7400	3
1	BSA only	Control	104	BSA only	7420	3
1	BSA only	Control	80	BSA only	7440	3
1	BSA only	Control	92	BSA only	7460	3
1	BSA only	Control	96	BSA only	7480	3
1	BSA only	Control	84	BSA only	7500	3
1	BSA only	Control	92	BSA only	7520	3
1	BSA only	Control	84	BSA only	7540	3
1	BSA only	Control	104	BSA only	7560	3
1	BSA only	Control	84	BSA only	7580	3
1	BSA only	Control	84	BSA only	7600	3
1	BSA only	Control	96	BSA only	7620	3
1	BSA only	Control	96	BSA only	7640	3
1	BSA only	Control	80	BSA only	7660	3
1	BSA only	Control	76	BSA only	7680	3
1	BSA only	Control	100	BSA only	7700	3
1	BSA only	Control	88	BSA only	7720	3
1	BSA only	Control	76	BSA only	7740	3
1	BSA only	Control	88	BSA only	7760	3
1	BSA only	Control	88	BSA only	7780	3
1	BSA only	Control	88	BSA only	7800	3
1	BSA only	Control	92	BSA only	7820	3
1	BSA only	Control	72	BSA only	7840	3
1	BSA only	Control	96	BSA only	7860	3
1	BSA only	Control	88	BSA only	7880	3
1	BSA only	Control	84	BSA only	7900	3
1	BSA only	Control	80	BSA only	7920	3
1	BSA only	Control	80	BSA only	7940	3
1	BSA only	Control	88	BSA only	7960	3
1	BSA only	Control	96	BSA only	7980	3
1	BSA only	Control	88	BSA only	8000	3
1	BSA only	Control	76	BSA only	8020	3
1	BSA only	Control	84	BSA only	8040	3
1	BSA only	Control	84	BSA only	8060	3
1	BSA only	Control	92	BSA only	8080	3
1	BSA only	Control	104	BSA only	8100	3
1	BSA only	Control	84	BSA only	8120	3
1	BSA only	Control	96	BSA only	8140	3
1	BSA only	Control	88	BSA only	8160	3
1	BSA only	Control	76	BSA only	8180	3
1	BSA only	Control	92	BSA only	8200	3
1	BSA only	Control	96	BSA only	8220	3
1	BSA only	Control	96	BSA only	8240	3
1	BSA only	Control	96	BSA only	8260	3
1	BSA only	Control	100	BSA only	8280	3
1	BSA only	Control	88	BSA only	8300	3
1	BSA only	Control	84	BSA only	8320	3
1	BSA only	Control	100	BSA only	8340	3
1	BSA only	Control	92	BSA only	8360	3
1	BSA only	Control	80	BSA only	8380	3
1	BSA only	Control	168	BSA only	0	4
1	BSA only	Control	132	BSA only	20	4
1	BSA only	Control	120	BSA only	40	4
1	BSA only	Control	132	BSA only	60	4
1	BSA only	Control	128	BSA only	80	4
1	BSA only	Control	128	BSA only	100	4
1	BSA only	Control	132	BSA only	120	4
1	BSA only	Control	136	BSA only	140	4
1	BSA only	Control	136	BSA only	160	4
1	BSA only	Control	132	BSA only	180	4
1	BSA only	Control	132	BSA only	200	4
1	BSA only	Control	132	BSA only	220	4
1	BSA only	Control	140	BSA only	240	4
1	BSA only	Control	132	BSA only	260	4
1	BSA only	Control	124	BSA only	280	4
1	BSA only	Control	136	BSA only	300	4
1	BSA only	Control	132	BSA only	320	4
1	BSA only	Control	112	BSA only	340	4
1	BSA only	Control	120	BSA only	360	4
1	BSA only	Control	132	BSA only	380	4
1	BSA only	Control	128	BSA only	400	4
1	BSA only	Control	116	BSA only	420	4
1	BSA only	Control	124	BSA only	440	4
1	BSA only	Control	104	BSA only	460	4
1	BSA only	Control	128	BSA only	480	4
1	BSA only	Control	132	BSA only	500	4
1	BSA only	Control	116	BSA only	520	4
1	BSA only	Control	132	BSA only	540	4
1	BSA only	Control	128	BSA only	560	4
1	BSA only	Control	128	BSA only	580	4
1	BSA only	Control	116	BSA only	600	4
1	BSA only	Control	116	BSA only	620	4
1	BSA only	Control	108	BSA only	640	4
1	BSA only	Control	120	BSA only	660	4
1	BSA only	Control	124	BSA only	680	4
1	BSA only	Control	112	BSA only	700	4
1	BSA only	Control	112	BSA only	720	4
1	BSA only	Control	124	BSA only	740	4
1	BSA only	Control	116	BSA only	760	4
1	BSA only	Control	120	BSA only	780	4
1	BSA only	Control	116	BSA only	800	4
1	BSA only	Control	128	BSA only	820	4
1	BSA only	Control	116	BSA only	840	4
1	BSA only	Control	128	BSA only	860	4
1	BSA only	Control	112	BSA only	880	4
1	BSA only	Control	116	BSA only	900	4
1	BSA only	Control	124	BSA only	920	4
1	BSA only	Control	108	BSA only	940	4
1	BSA only	Control	112	BSA only	960	4
1	BSA only	Control	116	BSA only	980	4
1	BSA only	Control	116	BSA only	1000	4
1	BSA only	Control	116	BSA only	1020	4
1	BSA only	Control	116	BSA only	1040	4
1	BSA only	Control	104	BSA only	1060	4
1	BSA only	Control	108	BSA only	1080	4
1	BSA only	Control	112	BSA only	1100	4
1	BSA only	Control	100	BSA only	1120	4
1	BSA only	Control	112	BSA only	1140	4
1	BSA only	Control	104	BSA only	1160	4
1	BSA only	Control	120	BSA only	1180	4
1	BSA only	Control	128	BSA only	1200	4
1	BSA only	Control	116	BSA only	1220	4
1	BSA only	Control	96	BSA only	1240	4
1	BSA only	Control	112	BSA only	1260	4
1	BSA only	Control	108	BSA only	1280	4
1	BSA only	Control	124	BSA only	1300	4
1	BSA only	Control	120	BSA only	1320	4
1	BSA only	Control	104	BSA only	1340	4
1	BSA only	Control	116	BSA only	1360	4
1	BSA only	Control	100	BSA only	1380	4
1	BSA only	Control	120	BSA only	1400	4
1	BSA only	Control	116	BSA only	1420	4
1	BSA only	Control	112	BSA only	1440	4
1	BSA only	Control	104	BSA only	1460	4
1	BSA only	Control	108	BSA only	1480	4
1	BSA only	Control	120	BSA only	1500	4
1	BSA only	Control	104	BSA only	1520	4
1	BSA only	Control	108	BSA only	1540	4
1	BSA only	Control	116	BSA only	1560	4
1	BSA only	Control	120	BSA only	1580	4
1	BSA only	Control	116	BSA only	1600	4
1	BSA only	Control	128	BSA only	1620	4
1	BSA only	Control	104	BSA only	1640	4
1	BSA only	Control	108	BSA only	1660	4
1	BSA only	Control	112	BSA only	1680	4
1	BSA only	Control	120	BSA only	1700	4
1	BSA only	Control	100	BSA only	1720	4
1	BSA only	Control	112	BSA only	1740	4
1	BSA only	Control	112	BSA only	1760	4
1	BSA only	Control	124	BSA only	1780	4
1	BSA only	Control	104	BSA only	1800	4
1	BSA only	Control	112	BSA only	1820	4
1	BSA only	Control	104	BSA only	1840	4
1	BSA only	Control	108	BSA only	1860	4
1	BSA only	Control	112	BSA only	1880	4
1	BSA only	Control	104	BSA only	1900	4
1	BSA only	Control	116	BSA only	1920	4
1	BSA only	Control	112	BSA only	1940	4
1	BSA only	Control	112	BSA only	1960	4
1	BSA only	Control	112	BSA only	1980	4
1	BSA only	Control	112	BSA only	2000	4
1	BSA only	Control	108	BSA only	2020	4
1	BSA only	Control	128	BSA only	2040	4
1	BSA only	Control	112	BSA only	2060	4
1	BSA only	Control	100	BSA only	2080	4
1	BSA only	Control	96	BSA only	2100	4
1	BSA only	Control	80	BSA only	2120	4
1	BSA only	Control	96	BSA only	2140	4
1	BSA only	Control	104	BSA only	2160	4
1	BSA only	Control	108	BSA only	2180	4
1	BSA only	Control	112	BSA only	2200	4
1	BSA only	Control	96	BSA only	2220	4
1	BSA only	Control	96	BSA only	2240	4
1	BSA only	Control	108	BSA only	2260	4
1	BSA only	Control	112	BSA only	2280	4
1	BSA only	Control	112	BSA only	2300	4
1	BSA only	Control	96	BSA only	2320	4
1	BSA only	Control	108	BSA only	2340	4
1	BSA only	Control	100	BSA only	2360	4
1	BSA only	Control	128	BSA only	2380	4
1	BSA only	Control	124	BSA only	2400	4
1	BSA only	Control	100	BSA only	2420	4
1	BSA only	Control	104	BSA only	2440	4
1	BSA only	Control	108	BSA only	2460	4
1	BSA only	Control	96	BSA only	2480	4
1	BSA only	Control	112	BSA only	2500	4
1	BSA only	Control	124	BSA only	2520	4
1	BSA only	Control	100	BSA only	2540	4
1	BSA only	Control	104	BSA only	2560	4
1	BSA only	Control	100	BSA only	2580	4
1	BSA only	Control	104	BSA only	2600	4
1	BSA only	Control	100	BSA only	2620	4
1	BSA only	Control	100	BSA only	2640	4
1	BSA only	Control	92	BSA only	2660	4
1	BSA only	Control	140	BSA only	2680	4
1	BSA only	Control	84	BSA only	2700	4
1	BSA only	Control	112	BSA only	2720	4
1	BSA only	Control	104	BSA only	2740	4
1	BSA only	Control	120	BSA only	2760	4
1	BSA only	Control	96	BSA only	2780	4
1	BSA only	Control	108	BSA only	2800	4
1	BSA only	Control	108	BSA only	2820	4
1	BSA only	Control	116	BSA only	2840	4
1	BSA only	Control	116	BSA only	2860	4
1	BSA only	Control	112	BSA only	2880	4
1	BSA only	Control	88	BSA only	2900	4
1	BSA only	Control	116	BSA only	2920	4
1	BSA only	Control	96	BSA only	2940	4
1	BSA only	Control	104	BSA only	2960	4
1	BSA only	Control	104	BSA only	2980	4
1	BSA only	Control	72	BSA only	3000	4
1	BSA only	Control	108	BSA only	3020	4
1	BSA only	Control	104	BSA only	3040	4
1	BSA only	Control	100	BSA only	3060	4
1	BSA only	Control	104	BSA only	3080	4
1	BSA only	Control	108	BSA only	3100	4
1	BSA only	Control	96	BSA only	3120	4
1	BSA only	Control	112	BSA only	3140	4
1	BSA only	Control	108	BSA only	3160	4
1	BSA only	Control	96	BSA only	3180	4
1	BSA only	Control	112	BSA only	3200	4
1	BSA only	Control	108	BSA only	3220	4
1	BSA only	Control	100	BSA only	3240	4
1	BSA only	Control	92	BSA only	3260	4
1	BSA only	Control	112	BSA only	3280	4
1	BSA only	Control	96	BSA only	3300	4
1	BSA only	Control	88	BSA only	3320	4
1	BSA only	Control	100	BSA only	3340	4
1	BSA only	Control	96	BSA only	3360	4
1	BSA only	Control	108	BSA only	3380	4
1	BSA only	Control	108	BSA only	3400	4
1	BSA only	Control	112	BSA only	3420	4
1	BSA only	Control	104	BSA only	3440	4
1	BSA only	Control	108	BSA only	3460	4
1	BSA only	Control	100	BSA only	3480	4
1	BSA only	Control	96	BSA only	3500	4
1	BSA only	Control	108	BSA only	3520	4
1	BSA only	Control	108	BSA only	3540	4
1	BSA only	Control	92	BSA only	3560	4
1	BSA only	Control	100	BSA only	3580	4
1	BSA only	Control	68	BSA only	3600	4
1	BSA only	Control	108	BSA only	3620	4
1	BSA only	Control	112	BSA only	3640	4
1	BSA only	Control	104	BSA only	3660	4
1	BSA only	Control	96	BSA only	3680	4
1	BSA only	Control	100	BSA only	3700	4
1	BSA only	Control	124	BSA only	3720	4
1	BSA only	Control	104	BSA only	3740	4
1	BSA only	Control	112	BSA only	3760	4
1	BSA only	Control	100	BSA only	3780	4
1	BSA only	Control	104	BSA only	3800	4
1	BSA only	Control	92	BSA only	3820	4
1	BSA only	Control	92	BSA only	3840	4
1	BSA only	Control	100	BSA only	3860	4
1	BSA only	Control	96	BSA only	3880	4
1	BSA only	Control	108	BSA only	3900	4
1	BSA only	Control	104	BSA only	3920	4
1	BSA only	Control	104	BSA only	3940	4
1	BSA only	Control	96	BSA only	3960	4
1	BSA only	Control	92	BSA only	3980	4
1	BSA only	Control	92	BSA only	4000	4
1	BSA only	Control	88	BSA only	4020	4
1	BSA only	Control	100	BSA only	4040	4
1	BSA only	Control	108	BSA only	4060	4
1	BSA only	Control	80	BSA only	4080	4
1	BSA only	Control	104	BSA only	4100	4
1	BSA only	Control	100	BSA only	4120	4
1	BSA only	Control	108	BSA only	4140	4
1	BSA only	Control	100	BSA only	4160	4
1	BSA only	Control	100	BSA only	4180	4
1	BSA only	Control	96	BSA only	4200	4
1	BSA only	Control	112	BSA only	4220	4
1	BSA only	Control	96	BSA only	4240	4
1	BSA only	Control	96	BSA only	4260	4
1	BSA only	Control	108	BSA only	4280	4
1	BSA only	Control	92	BSA only	4300	4
1	BSA only	Control	76	BSA only	4320	4
1	BSA only	Control	88	BSA only	4340	4
1	BSA only	Control	92	BSA only	4360	4
1	BSA only	Control	88	BSA only	4380	4
1	BSA only	Control	96	BSA only	4400	4
1	BSA only	Control	96	BSA only	4420	4
1	BSA only	Control	92	BSA only	4440	4
1	BSA only	Control	80	BSA only	4460	4
1	BSA only	Control	104	BSA only	4480	4
1	BSA only	Control	96	BSA only	4500	4
1	BSA only	Control	88	BSA only	4520	4
1	BSA only	Control	96	BSA only	4540	4
1	BSA only	Control	88	BSA only	4560	4
1	BSA only	Control	100	BSA only	4580	4
1	BSA only	Control	100	BSA only	4600	4
1	BSA only	Control	96	BSA only	4620	4
1	BSA only	Control	100	BSA only	4640	4
1	BSA only	Control	88	BSA only	4660	4
1	BSA only	Control	92	BSA only	4680	4
1	BSA only	Control	104	BSA only	4700	4
1	BSA only	Control	84	BSA only	4720	4
1	BSA only	Control	100	BSA only	4740	4
1	BSA only	Control	96	BSA only	4760	4
1	BSA only	Control	104	BSA only	4780	4
1	BSA only	Control	96	BSA only	4800	4
1	BSA only	Control	104	BSA only	4820	4
1	BSA only	Control	96	BSA only	4840	4
1	BSA only	Control	108	BSA only	4860	4
1	BSA only	Control	104	BSA only	4880	4
1	BSA only	Control	96	BSA only	4900	4
1	BSA only	Control	96	BSA only	4920	4
1	BSA only	Control	96	BSA only	4940	4
1	BSA only	Control	96	BSA only	4960	4
1	BSA only	Control	88	BSA only	4980	4
1	BSA only	Control	104	BSA only	5000	4
1	BSA only	Control	100	BSA only	5020	4
1	BSA only	Control	84	BSA only	5040	4
1	BSA only	Control	92	BSA only	5060	4
1	BSA only	Control	88	BSA only	5080	4
1	BSA only	Control	92	BSA only	5100	4
1	BSA only	Control	112	BSA only	5120	4
1	BSA only	Control	88	BSA only	5140	4
1	BSA only	Control	112	BSA only	5160	4
1	BSA only	Control	108	BSA only	5180	4
1	BSA only	Control	80	BSA only	5200	4
1	BSA only	Control	88	BSA only	5220	4
1	BSA only	Control	92	BSA only	5240	4
1	BSA only	Control	80	BSA only	5260	4
1	BSA only	Control	104	BSA only	5280	4
1	BSA only	Control	96	BSA only	5300	4
1	BSA only	Control	96	BSA only	5320	4
1	BSA only	Control	96	BSA only	5340	4
1	BSA only	Control	96	BSA only	5360	4
1	BSA only	Control	92	BSA only	5380	4
1	BSA only	Control	100	BSA only	5400	4
1	BSA only	Control	100	BSA only	5420	4
1	BSA only	Control	108	BSA only	5440	4
1	BSA only	Control	76	BSA only	5460	4
1	BSA only	Control	108	BSA only	5480	4
1	BSA only	Control	88	BSA only	5500	4
1	BSA only	Control	104	BSA only	5520	4
1	BSA only	Control	104	BSA only	5540	4
1	BSA only	Control	108	BSA only	5560	4
1	BSA only	Control	100	BSA only	5580	4
1	BSA only	Control	100	BSA only	5600	4
1	BSA only	Control	96	BSA only	5620	4
1	BSA only	Control	72	BSA only	5640	4
1	BSA only	Control	100	BSA only	5660	4
1	BSA only	Control	88	BSA only	5680	4
1	BSA only	Control	96	BSA only	5700	4
1	BSA only	Control	88	BSA only	5720	4
1	BSA only	Control	100	BSA only	5740	4
1	BSA only	Control	92	BSA only	5760	4
1	BSA only	Control	84	BSA only	5780	4
1	BSA only	Control	72	BSA only	5800	4
1	BSA only	Control	100	BSA only	5820	4
1	BSA only	Control	88	BSA only	5840	4
1	BSA only	Control	100	BSA only	5860	4
1	BSA only	Control	92	BSA only	5880	4
1	BSA only	Control	88	BSA only	5900	4
1	BSA only	Control	104	BSA only	5920	4
1	BSA only	Control	88	BSA only	5940	4
1	BSA only	Control	76	BSA only	5960	4
1	BSA only	Control	96	BSA only	5980	4
1	BSA only	Control	100	BSA only	6000	4
1	BSA only	Control	88	BSA only	6020	4
1	BSA only	Control	84	BSA only	6040	4
1	BSA only	Control	112	BSA only	6060	4
1	BSA only	Control	92	BSA only	6080	4
1	BSA only	Control	96	BSA only	6100	4
1	BSA only	Control	88	BSA only	6120	4
1	BSA only	Control	88	BSA only	6140	4
1	BSA only	Control	92	BSA only	6160	4
1	BSA only	Control	84	BSA only	6180	4
1	BSA only	Control	76	BSA only	6200	4
1	BSA only	Control	100	BSA only	6220	4
1	BSA only	Control	88	BSA only	6240	4
1	BSA only	Control	88	BSA only	6260	4
1	BSA only	Control	96	BSA only	6280	4
1	BSA only	Control	96	BSA only	6300	4
1	BSA only	Control	76	BSA only	6320	4
1	BSA only	Control	96	BSA only	6340	4
1	BSA only	Control	96	BSA only	6360	4
1	BSA only	Control	80	BSA only	6380	4
1	BSA only	Control	76	BSA only	6400	4
1	BSA only	Control	88	BSA only	6420	4
1	BSA only	Control	88	BSA only	6440	4
1	BSA only	Control	88	BSA only	6460	4
1	BSA only	Control	80	BSA only	6480	4
1	BSA only	Control	80	BSA only	6500	4
1	BSA only	Control	84	BSA only	6520	4
1	BSA only	Control	96	BSA only	6540	4
1	BSA only	Control	68	BSA only	6560	4
1	BSA only	Control	76	BSA only	6580	4
1	BSA only	Control	92	BSA only	6600	4
1	BSA only	Control	96	BSA only	6620	4
1	BSA only	Control	96	BSA only	6640	4
1	BSA only	Control	72	BSA only	6660	4
1	BSA only	Control	92	BSA only	6680	4
1	BSA only	Control	92	BSA only	6700	4
1	BSA only	Control	92	BSA only	6720	4
1	BSA only	Control	84	BSA only	6740	4
1	BSA only	Control	80	BSA only	6760	4
1	BSA only	Control	84	BSA only	6780	4
1	BSA only	Control	112	BSA only	6800	4
1	BSA only	Control	108	BSA only	6820	4
1	BSA only	Control	84	BSA only	6840	4
1	BSA only	Control	84	BSA only	6860	4
1	BSA only	Control	88	BSA only	6880	4
1	BSA only	Control	88	BSA only	6900	4
1	BSA only	Control	68	BSA only	6920	4
1	BSA only	Control	92	BSA only	6940	4
1	BSA only	Control	92	BSA only	6960	4
1	BSA only	Control	80	BSA only	6980	4
1	BSA only	Control	96	BSA only	7000	4
1	BSA only	Control	80	BSA only	7020	4
1	BSA only	Control	68	BSA only	7040	4
1	BSA only	Control	96	BSA only	7060	4
1	BSA only	Control	112	BSA only	7080	4
1	BSA only	Control	88	BSA only	7100	4
1	BSA only	Control	88	BSA only	7120	4
1	BSA only	Control	88	BSA only	7140	4
1	BSA only	Control	84	BSA only	7160	4
1	BSA only	Control	100	BSA only	7180	4
1	BSA only	Control	88	BSA only	7200	4
1	BSA only	Control	84	BSA only	7220	4
1	BSA only	Control	96	BSA only	7240	4
1	BSA only	Control	92	BSA only	7260	4
1	BSA only	Control	92	BSA only	7280	4
1	BSA only	Control	84	BSA only	7300	4
1	BSA only	Control	60	BSA only	7320	4
1	BSA only	Control	84	BSA only	7340	4
1	BSA only	Control	84	BSA only	7360	4
1	BSA only	Control	92	BSA only	7380	4
1	BSA only	Control	96	BSA only	7400	4
1	BSA only	Control	88	BSA only	7420	4
1	BSA only	Control	80	BSA only	7440	4
1	BSA only	Control	88	BSA only	7460	4
1	BSA only	Control	96	BSA only	7480	4
1	BSA only	Control	96	BSA only	7500	4
1	BSA only	Control	100	BSA only	7520	4
1	BSA only	Control	92	BSA only	7540	4
1	BSA only	Control	88	BSA only	7560	4
1	BSA only	Control	92	BSA only	7580	4
1	BSA only	Control	96	BSA only	7600	4
1	BSA only	Control	96	BSA only	7620	4
1	BSA only	Control	76	BSA only	7640	4
1	BSA only	Control	84	BSA only	7660	4
1	BSA only	Control	104	BSA only	7680	4
1	BSA only	Control	88	BSA only	7700	4
1	BSA only	Control	80	BSA only	7720	4
1	BSA only	Control	96	BSA only	7740	4
1	BSA only	Control	88	BSA only	7760	4
1	BSA only	Control	96	BSA only	7780	4
1	BSA only	Control	92	BSA only	7800	4
1	BSA only	Control	96	BSA only	7820	4
1	BSA only	Control	76	BSA only	7840	4
1	BSA only	Control	72	BSA only	7860	4
1	BSA only	Control	88	BSA only	7880	4
1	BSA only	Control	88	BSA only	7900	4
1	BSA only	Control	80	BSA only	7920	4
1	BSA only	Control	100	BSA only	7940	4
1	BSA only	Control	84	BSA only	7960	4
1	BSA only	Control	84	BSA only	7980	4
1	BSA only	Control	76	BSA only	8000	4
1	BSA only	Control	88	BSA only	8020	4
1	BSA only	Control	76	BSA only	8040	4
1	BSA only	Control	80	BSA only	8060	4
1	BSA only	Control	96	BSA only	8080	4
1	BSA only	Control	88	BSA only	8100	4
1	BSA only	Control	80	BSA only	8120	4
1	BSA only	Control	88	BSA only	8140	4
1	BSA only	Control	76	BSA only	8160	4
1	BSA only	Control	76	BSA only	8180	4
1	BSA only	Control	92	BSA only	8200	4
1	BSA only	Control	68	BSA only	8220	4
1	BSA only	Control	92	BSA only	8240	4
1	BSA only	Control	96	BSA only	8260	4
1	BSA only	Control	88	BSA only	8280	4
1	BSA only	Control	88	BSA only	8300	4
1	BSA only	Control	92	BSA only	8320	4
1	BSA only	Control	76	BSA only	8340	4
1	BSA only	Control	84	BSA only	8360	4
1	BSA only	Control	92	BSA only	8380	4
1	BSA only	Control	176	BSA only	0	5
1	BSA only	Control	144	BSA only	20	5
1	BSA only	Control	132	BSA only	40	5
1	BSA only	Control	132	BSA only	60	5
1	BSA only	Control	128	BSA only	80	5
1	BSA only	Control	132	BSA only	100	5
1	BSA only	Control	132	BSA only	120	5
1	BSA only	Control	124	BSA only	140	5
1	BSA only	Control	116	BSA only	160	5
1	BSA only	Control	128	BSA only	180	5
1	BSA only	Control	128	BSA only	200	5
1	BSA only	Control	124	BSA only	220	5
1	BSA only	Control	136	BSA only	240	5
1	BSA only	Control	128	BSA only	260	5
1	BSA only	Control	124	BSA only	280	5
1	BSA only	Control	120	BSA only	300	5
1	BSA only	Control	108	BSA only	320	5
1	BSA only	Control	112	BSA only	340	5
1	BSA only	Control	116	BSA only	360	5
1	BSA only	Control	116	BSA only	380	5
1	BSA only	Control	108	BSA only	400	5
1	BSA only	Control	124	BSA only	420	5
1	BSA only	Control	116	BSA only	440	5
1	BSA only	Control	112	BSA only	460	5
1	BSA only	Control	112	BSA only	480	5
1	BSA only	Control	120	BSA only	500	5
1	BSA only	Control	120	BSA only	520	5
1	BSA only	Control	108	BSA only	540	5
1	BSA only	Control	140	BSA only	560	5
1	BSA only	Control	144	BSA only	580	5
1	BSA only	Control	116	BSA only	600	5
1	BSA only	Control	116	BSA only	620	5
1	BSA only	Control	132	BSA only	640	5
1	BSA only	Control	120	BSA only	660	5
1	BSA only	Control	128	BSA only	680	5
1	BSA only	Control	120	BSA only	700	5
1	BSA only	Control	108	BSA only	720	5
1	BSA only	Control	112	BSA only	740	5
1	BSA only	Control	112	BSA only	760	5
1	BSA only	Control	116	BSA only	780	5
1	BSA only	Control	108	BSA only	800	5
1	BSA only	Control	132	BSA only	820	5
1	BSA only	Control	120	BSA only	840	5
1	BSA only	Control	124	BSA only	860	5
1	BSA only	Control	128	BSA only	880	5
1	BSA only	Control	112	BSA only	900	5
1	BSA only	Control	128	BSA only	920	5
1	BSA only	Control	112	BSA only	940	5
1	BSA only	Control	116	BSA only	960	5
1	BSA only	Control	116	BSA only	980	5
1	BSA only	Control	132	BSA only	1000	5
1	BSA only	Control	128	BSA only	1020	5
1	BSA only	Control	104	BSA only	1040	5
1	BSA only	Control	116	BSA only	1060	5
1	BSA only	Control	112	BSA only	1080	5
1	BSA only	Control	116	BSA only	1100	5
1	BSA only	Control	116	BSA only	1120	5
1	BSA only	Control	136	BSA only	1140	5
1	BSA only	Control	120	BSA only	1160	5
1	BSA only	Control	128	BSA only	1180	5
1	BSA only	Control	128	BSA only	1200	5
1	BSA only	Control	104	BSA only	1220	5
1	BSA only	Control	124	BSA only	1240	5
1	BSA only	Control	96	BSA only	1260	5
1	BSA only	Control	120	BSA only	1280	5
1	BSA only	Control	116	BSA only	1300	5
1	BSA only	Control	120	BSA only	1320	5
1	BSA only	Control	104	BSA only	1340	5
1	BSA only	Control	100	BSA only	1360	5
1	BSA only	Control	108	BSA only	1380	5
1	BSA only	Control	112	BSA only	1400	5
1	BSA only	Control	104	BSA only	1420	5
1	BSA only	Control	128	BSA only	1440	5
1	BSA only	Control	120	BSA only	1460	5
1	BSA only	Control	116	BSA only	1480	5
1	BSA only	Control	112	BSA only	1500	5
1	BSA only	Control	104	BSA only	1520	5
1	BSA only	Control	108	BSA only	1540	5
1	BSA only	Control	108	BSA only	1560	5
1	BSA only	Control	128	BSA only	1580	5
1	BSA only	Control	112	BSA only	1600	5
1	BSA only	Control	96	BSA only	1620	5
1	BSA only	Control	132	BSA only	1640	5
1	BSA only	Control	116	BSA only	1660	5
1	BSA only	Control	124	BSA only	1680	5
1	BSA only	Control	124	BSA only	1700	5
1	BSA only	Control	120	BSA only	1720	5
1	BSA only	Control	132	BSA only	1740	5
1	BSA only	Control	116	BSA only	1760	5
1	BSA only	Control	112	BSA only	1780	5
1	BSA only	Control	104	BSA only	1800	5
1	BSA only	Control	104	BSA only	1820	5
1	BSA only	Control	120	BSA only	1840	5
1	BSA only	Control	104	BSA only	1860	5
1	BSA only	Control	116	BSA only	1880	5
1	BSA only	Control	104	BSA only	1900	5
1	BSA only	Control	124	BSA only	1920	5
1	BSA only	Control	108	BSA only	1940	5
1	BSA only	Control	104	BSA only	1960	5
1	BSA only	Control	112	BSA only	1980	5
1	BSA only	Control	104	BSA only	2000	5
1	BSA only	Control	116	BSA only	2020	5
1	BSA only	Control	96	BSA only	2040	5
1	BSA only	Control	112	BSA only	2060	5
1	BSA only	Control	104	BSA only	2080	5
1	BSA only	Control	124	BSA only	2100	5
1	BSA only	Control	124	BSA only	2120	5
1	BSA only	Control	112	BSA only	2140	5
1	BSA only	Control	108	BSA only	2160	5
1	BSA only	Control	112	BSA only	2180	5
1	BSA only	Control	104	BSA only	2200	5
1	BSA only	Control	116	BSA only	2220	5
1	BSA only	Control	96	BSA only	2240	5
1	BSA only	Control	112	BSA only	2260	5
1	BSA only	Control	96	BSA only	2280	5
1	BSA only	Control	108	BSA only	2300	5
1	BSA only	Control	112	BSA only	2320	5
1	BSA only	Control	112	BSA only	2340	5
1	BSA only	Control	112	BSA only	2360	5
1	BSA only	Control	108	BSA only	2380	5
1	BSA only	Control	92	BSA only	2400	5
1	BSA only	Control	104	BSA only	2420	5
1	BSA only	Control	104	BSA only	2440	5
1	BSA only	Control	116	BSA only	2460	5
1	BSA only	Control	108	BSA only	2480	5
1	BSA only	Control	96	BSA only	2500	5
1	BSA only	Control	96	BSA only	2520	5
1	BSA only	Control	96	BSA only	2540	5
1	BSA only	Control	96	BSA only	2560	5
1	BSA only	Control	100	BSA only	2580	5
1	BSA only	Control	112	BSA only	2600	5
1	BSA only	Control	104	BSA only	2620	5
1	BSA only	Control	112	BSA only	2640	5
1	BSA only	Control	116	BSA only	2660	5
1	BSA only	Control	96	BSA only	2680	5
1	BSA only	Control	116	BSA only	2700	5
1	BSA only	Control	108	BSA only	2720	5
1	BSA only	Control	100	BSA only	2740	5
1	BSA only	Control	112	BSA only	2760	5
1	BSA only	Control	108	BSA only	2780	5
1	BSA only	Control	104	BSA only	2800	5
1	BSA only	Control	92	BSA only	2820	5
1	BSA only	Control	104	BSA only	2840	5
1	BSA only	Control	120	BSA only	2860	5
1	BSA only	Control	112	BSA only	2880	5
1	BSA only	Control	116	BSA only	2900	5
1	BSA only	Control	92	BSA only	2920	5
1	BSA only	Control	104	BSA only	2940	5
1	BSA only	Control	104	BSA only	2960	5
1	BSA only	Control	96	BSA only	2980	5
1	BSA only	Control	100	BSA only	3000	5
1	BSA only	Control	104	BSA only	3020	5
1	BSA only	Control	100	BSA only	3040	5
1	BSA only	Control	112	BSA only	3060	5
1	BSA only	Control	104	BSA only	3080	5
1	BSA only	Control	112	BSA only	3100	5
1	BSA only	Control	108	BSA only	3120	5
1	BSA only	Control	96	BSA only	3140	5
1	BSA only	Control	84	BSA only	3160	5
1	BSA only	Control	88	BSA only	3180	5
1	BSA only	Control	116	BSA only	3200	5
1	BSA only	Control	92	BSA only	3220	5
1	BSA only	Control	92	BSA only	3240	5
1	BSA only	Control	112	BSA only	3260	5
1	BSA only	Control	96	BSA only	3280	5
1	BSA only	Control	96	BSA only	3300	5
1	BSA only	Control	92	BSA only	3320	5
1	BSA only	Control	104	BSA only	3340	5
1	BSA only	Control	88	BSA only	3360	5
1	BSA only	Control	92	BSA only	3380	5
1	BSA only	Control	100	BSA only	3400	5
1	BSA only	Control	104	BSA only	3420	5
1	BSA only	Control	104	BSA only	3440	5
1	BSA only	Control	108	BSA only	3460	5
1	BSA only	Control	100	BSA only	3480	5
1	BSA only	Control	108	BSA only	3500	5
1	BSA only	Control	100	BSA only	3520	5
1	BSA only	Control	104	BSA only	3540	5
1	BSA only	Control	112	BSA only	3560	5
1	BSA only	Control	88	BSA only	3580	5
1	BSA only	Control	92	BSA only	3600	5
1	BSA only	Control	104	BSA only	3620	5
1	BSA only	Control	104	BSA only	3640	5
1	BSA only	Control	96	BSA only	3660	5
1	BSA only	Control	108	BSA only	3680	5
1	BSA only	Control	100	BSA only	3700	5
1	BSA only	Control	96	BSA only	3720	5
1	BSA only	Control	104	BSA only	3740	5
1	BSA only	Control	100	BSA only	3760	5
1	BSA only	Control	100	BSA only	3780	5
1	BSA only	Control	88	BSA only	3800	5
1	BSA only	Control	80	BSA only	3820	5
1	BSA only	Control	96	BSA only	3840	5
1	BSA only	Control	108	BSA only	3860	5
1	BSA only	Control	108	BSA only	3880	5
1	BSA only	Control	108	BSA only	3900	5
1	BSA only	Control	88	BSA only	3920	5
1	BSA only	Control	92	BSA only	3940	5
1	BSA only	Control	88	BSA only	3960	5
1	BSA only	Control	96	BSA only	3980	5
1	BSA only	Control	100	BSA only	4000	5
1	BSA only	Control	88	BSA only	4020	5
1	BSA only	Control	84	BSA only	4040	5
1	BSA only	Control	88	BSA only	4060	5
1	BSA only	Control	96	BSA only	4080	5
1	BSA only	Control	88	BSA only	4100	5
1	BSA only	Control	88	BSA only	4120	5
1	BSA only	Control	88	BSA only	4140	5
1	BSA only	Control	80	BSA only	4160	5
1	BSA only	Control	88	BSA only	4180	5
1	BSA only	Control	104	BSA only	4200	5
1	BSA only	Control	100	BSA only	4220	5
1	BSA only	Control	88	BSA only	4240	5
1	BSA only	Control	104	BSA only	4260	5
1	BSA only	Control	84	BSA only	4280	5
1	BSA only	Control	92	BSA only	4300	5
1	BSA only	Control	96	BSA only	4320	5
1	BSA only	Control	108	BSA only	4340	5
1	BSA only	Control	80	BSA only	4360	5
1	BSA only	Control	108	BSA only	4380	5
1	BSA only	Control	92	BSA only	4400	5
1	BSA only	Control	76	BSA only	4420	5
1	BSA only	Control	104	BSA only	4440	5
1	BSA only	Control	84	BSA only	4460	5
1	BSA only	Control	84	BSA only	4480	5
1	BSA only	Control	92	BSA only	4500	5
1	BSA only	Control	100	BSA only	4520	5
1	BSA only	Control	96	BSA only	4540	5
1	BSA only	Control	92	BSA only	4560	5
1	BSA only	Control	108	BSA only	4580	5
1	BSA only	Control	96	BSA only	4600	5
1	BSA only	Control	108	BSA only	4620	5
1	BSA only	Control	100	BSA only	4640	5
1	BSA only	Control	92	BSA only	4660	5
1	BSA only	Control	96	BSA only	4680	5
1	BSA only	Control	104	BSA only	4700	5
1	BSA only	Control	96	BSA only	4720	5
1	BSA only	Control	84	BSA only	4740	5
1	BSA only	Control	92	BSA only	4760	5
1	BSA only	Control	92	BSA only	4780	5
1	BSA only	Control	96	BSA only	4800	5
1	BSA only	Control	96	BSA only	4820	5
1	BSA only	Control	92	BSA only	4840	5
1	BSA only	Control	100	BSA only	4860	5
1	BSA only	Control	104	BSA only	4880	5
1	BSA only	Control	96	BSA only	4900	5
1	BSA only	Control	96	BSA only	4920	5
1	BSA only	Control	88	BSA only	4940	5
1	BSA only	Control	108	BSA only	4960	5
1	BSA only	Control	96	BSA only	4980	5
1	BSA only	Control	108	BSA only	5000	5
1	BSA only	Control	104	BSA only	5020	5
1	BSA only	Control	104	BSA only	5040	5
1	BSA only	Control	92	BSA only	5060	5
1	BSA only	Control	92	BSA only	5080	5
1	BSA only	Control	84	BSA only	5100	5
1	BSA only	Control	92	BSA only	5120	5
1	BSA only	Control	108	BSA only	5140	5
1	BSA only	Control	76	BSA only	5160	5
1	BSA only	Control	76	BSA only	5180	5
1	BSA only	Control	80	BSA only	5200	5
1	BSA only	Control	84	BSA only	5220	5
1	BSA only	Control	96	BSA only	5240	5
1	BSA only	Control	84	BSA only	5260	5
1	BSA only	Control	100	BSA only	5280	5
1	BSA only	Control	92	BSA only	5300	5
1	BSA only	Control	96	BSA only	5320	5
1	BSA only	Control	96	BSA only	5340	5
1	BSA only	Control	80	BSA only	5360	5
1	BSA only	Control	88	BSA only	5380	5
1	BSA only	Control	88	BSA only	5400	5
1	BSA only	Control	104	BSA only	5420	5
1	BSA only	Control	92	BSA only	5440	5
1	BSA only	Control	88	BSA only	5460	5
1	BSA only	Control	104	BSA only	5480	5
1	BSA only	Control	88	BSA only	5500	5
1	BSA only	Control	84	BSA only	5520	5
1	BSA only	Control	104	BSA only	5540	5
1	BSA only	Control	88	BSA only	5560	5
1	BSA only	Control	76	BSA only	5580	5
1	BSA only	Control	96	BSA only	5600	5
1	BSA only	Control	92	BSA only	5620	5
1	BSA only	Control	100	BSA only	5640	5
1	BSA only	Control	88	BSA only	5660	5
1	BSA only	Control	80	BSA only	5680	5
1	BSA only	Control	76	BSA only	5700	5
1	BSA only	Control	80	BSA only	5720	5
1	BSA only	Control	88	BSA only	5740	5
1	BSA only	Control	92	BSA only	5760	5
1	BSA only	Control	84	BSA only	5780	5
1	BSA only	Control	84	BSA only	5800	5
1	BSA only	Control	88	BSA only	5820	5
1	BSA only	Control	96	BSA only	5840	5
1	BSA only	Control	84	BSA only	5860	5
1	BSA only	Control	92	BSA only	5880	5
1	BSA only	Control	108	BSA only	5900	5
1	BSA only	Control	80	BSA only	5920	5
1	BSA only	Control	92	BSA only	5940	5
1	BSA only	Control	88	BSA only	5960	5
1	BSA only	Control	72	BSA only	5980	5
1	BSA only	Control	96	BSA only	6000	5
1	BSA only	Control	88	BSA only	6020	5
1	BSA only	Control	92	BSA only	6040	5
1	BSA only	Control	100	BSA only	6060	5
1	BSA only	Control	84	BSA only	6080	5
1	BSA only	Control	100	BSA only	6100	5
1	BSA only	Control	76	BSA only	6120	5
1	BSA only	Control	76	BSA only	6140	5
1	BSA only	Control	96	BSA only	6160	5
1	BSA only	Control	72	BSA only	6180	5
1	BSA only	Control	80	BSA only	6200	5
1	BSA only	Control	96	BSA only	6220	5
1	BSA only	Control	88	BSA only	6240	5
1	BSA only	Control	92	BSA only	6260	5
1	BSA only	Control	92	BSA only	6280	5
1	BSA only	Control	80	BSA only	6300	5
1	BSA only	Control	72	BSA only	6320	5
1	BSA only	Control	76	BSA only	6340	5
1	BSA only	Control	92	BSA only	6360	5
[truncated: 35,801 more rows]

## Sheet: Fig 2B
Type	Group	Signal	Name	Timepoint
Fibrillisation	Group_0	5539.99	Group_0	Time
Fibrillisation	Group_0	5770.02	Group_0	Time
Fibrillisation	Group_0	6479.99	Group_0	Time
Fibrillisation	Group_200k	4139.98	Group_200k	Time
Fibrillisation	Group_200k	4999.98	Group_200k	Time
Fibrillisation	Group_200k	4400	Group_200k	Time
Fibrillisation	Group_200k	4999.98	Group_200k	Time
Fibrillisation	Group_200k	5300	Group_200k	Time
Fibrillisation	Group_200k	4680.02	Group_200k	Time
Fibrillisation	Group_500k	4070.04	Group_500k	Time
Fibrillisation	Group_500k	4369.92	Group_500k	Time
Fibrillisation	Group_500k	3690	Group_500k	Time
Fibrillisation	Group_500k	3919.96	Group_500k	Time
Fibrillisation	Group_500k	3760.02	Group_500k	Time
Fibrillisation	Group_500k	4059.93	Group_500k	Time
