# Supplementary material for: The ASC inflammasome adapter governs SAA-derived protein aggregation in inflammatory amyloidosis
Source: EMBO Mol Med. 2024 Jul 30;16(9):2024–42. doi: 10.1038/s44321-024-00107-0 (PMC11393341; doi:10.1038/s44321-024-00107-0)
Supplement: Supplementary file 5 — Source data Fig. 3 [file 44321_2024_107_MOESM5_ESM.zip]

Archive with 12 entries (11 files):
- Source data_Figure 3/
- __MACOSX/._Source data_Figure 3
- Source data_Figure 3/.DS_Store
- __MACOSX/Source data_Figure 3/._.DS_Store
- Source data_Figure 3/Fig 3C.tiff
- __MACOSX/Source data_Figure 3/._Fig 3C.tiff
- Source data_Figure 3/Fig 3G.tiff
- __MACOSX/Source data_Figure 3/._Fig 3G.tiff
- Source data_Figure 3/Losa et al._Source data_Fig3.xlsx
- __MACOSX/Source data_Figure 3/._Losa et al._Source data_Fig3.xlsx
- Source data_Figure 3/Fig 3F.tiff
- __MACOSX/Source data_Figure 3/._Fig 3F.tiff
