# Supplementary material for: The ASC inflammasome adapter governs SAA-derived protein aggregation in inflammatory amyloidosis
Source: EMBO Mol Med. 2024 Jul 30;16(9):2024–42. doi: 10.1038/s44321-024-00107-0 (PMC11393341; doi:10.1038/s44321-024-00107-0)
Supplement: Supplementary file 5 — Source data Fig. 3 [file 44321_2024_107_MOESM5_ESM.zip › Source data_Figure 3/Losa et al._Source data_Fig3.xlsx]

## Sheet: Fig 3B
Type	Group	Signal	Name	Timepoint	Timepoint_name
AgNO3_only	WT	12.2879	Baseline_wt_AgNO3 only	0	Baseline
AgNO3_only	WT	13.9221	Baseline_wt_AgNO3 only	0	Baseline
AgNO3_only	WT	1.27736	Baseline_wt_AgNO3 only	0	Baseline
AgNO3_only	WT	1.36355	Baseline_wt_AgNO3 only	0	Baseline
AgNO3_only	WT	1.5431	Baseline_wt_AgNO3 only	0	Baseline
AgNO3_only	WT	73.8969	9hrs_wt_AgNO3 only	9	9hrs
AgNO3_only	WT	110.644	9hrs_wt_AgNO3 only	9	9hrs
AgNO3_only	WT	78.084	9hrs_wt_AgNO3 only	9	9hrs
AgNO3_only	WT	84.5383	9hrs_wt_AgNO3 only	9	9hrs
AgNO3_only	WT	75.0148	9hrs_wt_AgNO3 only	9	9hrs
AgNO3_only	WT	410.645	24hrs_wt_AgNO3 only	24	24hrs
AgNO3_only	WT	394.077	24hrs_wt_AgNO3 only	24	24hrs
AgNO3_only	WT	350.957	24hrs_wt_AgNO3 only	24	24hrs
AgNO3_only	WT	153.189	24hrs_wt_AgNO3 only	24	24hrs
AgNO3_only	WT	201.303	24hrs_wt_AgNO3 only	24	24hrs
AgNO3_only	WT	140.19	24hrs_wt_AgNO3 only	24	24hrs
AgNO3_only	WT	87.7926	24hrs_wt_AgNO3 only	24	24hrs
AgNO3_only	WT	180.534	24hrs_wt_AgNO3 only	24	24hrs
AgNO3_only	WT	63.1605	24hrs_wt_AgNO3 only	24	24hrs
AgNO3_only	WT	188.809	24hrs_wt_AgNO3 only	24	24hrs
AgNO3_only	WT	143.041	48hrs_wt_AgNO3 only	48	48hrs
AgNO3_only	WT	28.9026	48hrs_wt_AgNO3 only	48	48hrs
AgNO3_only	WT	176.907	48hrs_wt_AgNO3 only	48	48hrs
AgNO3_only	WT	193.641	48hrs_wt_AgNO3 only	48	48hrs
AgNO3_only	WT	167.083	48hrs_wt_AgNO3 only	48	48hrs
AgNO3_only	WT	65.2154	48hrs_wt_AgNO3 only	48	48hrs
AgNO3_only	WT	96.1034	48hrs_wt_AgNO3 only	48	48hrs
AgNO3_only	WT	47.7898	48hrs_wt_AgNO3 only	48	48hrs
AgNO3_only	WT	143.389	48hrs_wt_AgNO3 only	48	48hrs
AgNO3_only	WT	8.67859	72hrs_wt_AgNO3 only	72	72hrs
AgNO3_only	WT	9.16767	72hrs_wt_AgNO3 only	72	72hrs
AgNO3_only	WT	19.2966	72hrs_wt_AgNO3 only	72	72hrs
AgNO3_only	WT	23.9472	72hrs_wt_AgNO3 only	72	72hrs
AgNO3_only	WT	17.8312	72hrs_wt_AgNO3 only	72	72hrs
AgNO3_only	WT	15.6154	72hrs_wt_AgNO3 only	72	72hrs
AgNO3_only	WT	39.9819	72hrs_wt_AgNO3 only	72	72hrs
AgNO3_only	WT	3.73756	96hrs_wt_AgNO3 only	96	96hrs
AgNO3_only	WT	2.80525	96hrs_wt_AgNO3 only	96	96hrs
AgNO3_only	WT	3.29147	96hrs_wt_AgNO3 only	96	96hrs
AgNO3_only	KO	0.666627	Baseline_KO_AgNO3 only	0	Baseline
AgNO3_only	KO	0.729987	Baseline_KO_AgNO3 only	0	Baseline
AgNO3_only	KO	0.452636	Baseline_KO_AgNO3 only	0	Baseline
AgNO3_only	KO	3.00829	Baseline_KO_AgNO3 only	0	Baseline
AgNO3_only	KO	1.42819	Baseline_KO_AgNO3 only	0	Baseline
AgNO3_only	KO	2.06262	Baseline_KO_AgNO3 only	0	Baseline
AgNO3_only	KO	14.8025	9hrs_KO_AgNO3 only	9	9hrs
AgNO3_only	KO	14.0821	9hrs_KO_AgNO3 only	9	9hrs
AgNO3_only	KO	14.8522	9hrs_KO_AgNO3 only	9	9hrs
AgNO3_only	KO	80.9726	9hrs_KO_AgNO3 only	9	9hrs
AgNO3_only	KO	96.0478	9hrs_KO_AgNO3 only	9	9hrs
AgNO3_only	KO	73.751	9hrs_KO_AgNO3 only	9	9hrs
AgNO3_only	KO	135.345	24hrs_KO_AgNO3 only	24	24hrs
AgNO3_only	KO	97.7461	24hrs_KO_AgNO3 only	24	24hrs
AgNO3_only	KO	345.315	24hrs_KO_AgNO3 only	24	24hrs
AgNO3_only	KO	145.245	24hrs_KO_AgNO3 only	24	24hrs
AgNO3_only	KO	410.595	24hrs_KO_AgNO3 only	24	24hrs
AgNO3_only	KO	274.919	24hrs_KO_AgNO3 only	24	24hrs
AgNO3_only	KO	224.541	24hrs_KO_AgNO3 only	24	24hrs
AgNO3_only	KO	82.3406	24hrs_KO_AgNO3 only	24	24hrs
AgNO3_only	KO	59.8054	24hrs_KO_AgNO3 only	24	24hrs
AgNO3_only	KO	109.517	24hrs_KO_AgNO3 only	24	24hrs
AgNO3_only	KO	147.279	48hrs_KO_AgNO3 only	48	48hrs
AgNO3_only	KO	47.4009	48hrs_KO_AgNO3 only	48	48hrs
AgNO3_only	KO	46.8125	48hrs_KO_AgNO3 only	48	48hrs
AgNO3_only	KO	188.84	48hrs_KO_AgNO3 only	48	48hrs
AgNO3_only	KO	129.118	48hrs_KO_AgNO3 only	48	48hrs
AgNO3_only	KO	211.217	48hrs_KO_AgNO3 only	48	48hrs
AgNO3_only	KO	51.1449	48hrs_KO_AgNO3 only	48	48hrs
AgNO3_only	KO	44.875	48hrs_KO_AgNO3 only	48	48hrs
AgNO3_only	KO	91.8466	48hrs_KO_AgNO3 only	48	48hrs
AgNO3_only	KO	11.124	72hrs_KO_AgNO3 only	72	72hrs
AgNO3_only	KO	5.93549	72hrs_KO_AgNO3 only	72	72hrs
AgNO3_only	KO	28.7166	72hrs_KO_AgNO3 only	72	72hrs
AgNO3_only	KO	15.0632	72hrs_KO_AgNO3 only	72	72hrs
AgNO3_only	KO	18.2785	72hrs_KO_AgNO3 only	72	72hrs
AgNO3_only	KO	17.8521	72hrs_KO_AgNO3 only	72	72hrs
AgNO3_only	KO	5.02391	96hrs_KO_AgNO3 only	96	96hrs
AgNO3_only	KO	3.49445	96hrs_KO_AgNO3 only	96	96hrs
AgNO3_only	KO	4.61086	96hrs_KO_AgNO3 only	96	96hrs
AEF_only	WT	2.42757	Baseline_wt_AEF only	0	Baseline
AEF_only	WT	1.85971	Baseline_wt_AEF only	0	Baseline
AEF_only	WT	2.14424	Baseline_wt_AEF only	0	Baseline
AEF_only	WT	75.7427	9hrs_wt_AEF only	9	9hrs
AEF_only	WT	39.0822	9hrs_wt_AEF only	9	9hrs
AEF_only	WT	32.7772	9hrs_wt_AEF only	9	9hrs
AEF_only	WT	27.2457	24hrs_wt_AEF only	24	24hrs
AEF_only	WT	34.6517	24hrs_wt_AEF only	24	24hrs
AEF_only	WT	18.0453	24hrs_wt_AEF only	24	24hrs
AEF_only	WT	13.5113	48hrs_wt_AEF only	48	48hrs
AEF_only	KO	1.45445	Baseline_KO_AEF only	0	Baseline
AEF_only	KO	9.89094	Baseline_KO_AEF only	0	Baseline
AEF_only	KO	6.69901	Baseline_KO_AEF only	0	Baseline
AEF_only	KO	32.8429	9hrs_KO_AEF only	9	9hrs
AEF_only	KO	22.9073	9hrs_KO_AEF only	9	9hrs
AEF_only	KO	24.7113	9hrs_KO_AEF only	9	9hrs
AEF_only	KO	31.1179	24hrs_KO_AEF only	24	24hrs
AEF_only	KO	25.5374	24hrs_KO_AEF only	24	24hrs
AEF_only	KO	35.106	24hrs_KO_AEF only	24	24hrs
AEF_only	KO	4.73772	48hrs_KO_AEF only	48	48hrs
AA+	WT	0.859099	Baseline_wt_AA+	0	Baseline
AA+	WT	0.447854	Baseline_wt_AA+	0	Baseline
AA+	WT	0.989406	Baseline_wt_AA+	0	Baseline
AA+	WT	1.37312	Baseline_wt_AA+	0	Baseline
AA+	WT	3.87735	Baseline_wt_AA+	0	Baseline
AA+	WT	1.40185	Baseline_wt_AA+	0	Baseline
AA+	WT	23.7728	9hrs_wt_AA+	9	9hrs
AA+	WT	26.0407	9hrs_wt_AA+	9	9hrs
AA+	WT	45.0201	9hrs_wt_AA+	9	9hrs
AA+	WT	84.764	9hrs_wt_AA+	9	9hrs
AA+	WT	97.2213	9hrs_wt_AA+	9	9hrs
AA+	WT	103.631	9hrs_wt_AA+	9	9hrs
AA+	WT	78.66	24hrs_wt_AA+	24	24hrs
AA+	WT	152.819	24hrs_wt_AA+	24	24hrs
AA+	WT	94.6186	24hrs_wt_AA+	24	24hrs
AA+	WT	108.099	24hrs_wt_AA+	24	24hrs
AA+	WT	138.43	24hrs_wt_AA+	24	24hrs
AA+	WT	154.245	24hrs_wt_AA+	24	24hrs
AA+	WT	117.426	24hrs_wt_AA+	24	24hrs
AA+	WT	139.854	24hrs_wt_AA+	24	24hrs
AA+	WT	132.989	24hrs_wt_AA+	24	24hrs
AA+	WT	136.628	24hrs_wt_AA+	24	24hrs
AA+	WT	83.3942	48hrs_wt_AA+	48	48hrs
AA+	WT	36.2938	48hrs_wt_AA+	48	48hrs
AA+	WT	15.0012	48hrs_wt_AA+	48	48hrs
AA+	WT	95.7464	48hrs_wt_AA+	48	48hrs
AA+	WT	135.26	48hrs_wt_AA+	48	48hrs
AA+	WT	116.213	48hrs_wt_AA+	48	48hrs
AA+	WT	108.264	48hrs_wt_AA+	48	48hrs
AA+	WT	120.601	48hrs_wt_AA+	48	48hrs
AA+	WT	130.873	48hrs_wt_AA+	48	48hrs
AA+	WT	110.38	48hrs_wt_AA+	48	48hrs
AA+	WT	12.0596	72hrs_wt_AA+	72	72hrs
AA+	WT	9.07552	72hrs_wt_AA+	72	72hrs
AA+	WT	11.2728	72hrs_wt_AA+	72	72hrs
AA+	WT	20.0241	72hrs_wt_AA+	72	72hrs
AA+	WT	16.665	72hrs_wt_AA+	72	72hrs
AA+	WT	16.4358	72hrs_wt_AA+	72	72hrs
AA+	WT	26.4416	72hrs_wt_AA+	72	72hrs
AA+	WT	2.80289	96hrs_wt_AA+	96	96hrs
AA+	WT	5.25285	96hrs_wt_AA+	96	96hrs
AA+	WT	2.37332	96hrs_wt_AA+	96	96hrs
AA+	KO	0.449049	Baseline_KO_AA+	0	Baseline
AA+	KO	0.657063	Baseline_KO_AA+	0	Baseline
AA+	KO	0.591311	Baseline_KO_AA+	0	Baseline
AA+	KO	3.25967	Baseline_KO_AA+	0	Baseline
AA+	KO	1.5455	Baseline_KO_AA+	0	Baseline
AA+	KO	1.09541	Baseline_KO_AA+	0	Baseline
AA+	KO	39.5376	9hrs_KO_AA+	9	9hrs
AA+	KO	53.3873	9hrs_KO_AA+	9	9hrs
AA+	KO	23.8721	9hrs_KO_AA+	9	9hrs
AA+	KO	96.454	9hrs_KO_AA+	9	9hrs
AA+	KO	136.76	9hrs_KO_AA+	9	9hrs
AA+	KO	135.857	9hrs_KO_AA+	9	9hrs
AA+	KO	159.812	24hrs_KO_AA+	24	24hrs
AA+	KO	163.972	24hrs_KO_AA+	24	24hrs
AA+	KO	260.281	24hrs_KO_AA+	24	24hrs
AA+	KO	359.398	24hrs_KO_AA+	24	24hrs
AA+	KO	285.887	24hrs_KO_AA+	24	24hrs
AA+	KO	389.472	24hrs_KO_AA+	24	24hrs
AA+	KO	191.679	24hrs_KO_AA+	24	24hrs
AA+	KO	100.47	24hrs_KO_AA+	24	24hrs
AA+	KO	273.933	24hrs_KO_AA+	24	24hrs
AA+	KO	133.763	24hrs_KO_AA+	24	24hrs
AA+	KO	153.936	48hrs_KO_AA+	48	48hrs
AA+	KO	174.49	48hrs_KO_AA+	48	48hrs
AA+	KO	151.588	48hrs_KO_AA+	48	48hrs
AA+	KO	196.093	48hrs_KO_AA+	48	48hrs
AA+	KO	90.5846	48hrs_KO_AA+	48	48hrs
AA+	KO	112.626	48hrs_KO_AA+	48	48hrs
AA+	KO	167.522	48hrs_KO_AA+	48	48hrs
AA+	KO	108.754	48hrs_KO_AA+	48	48hrs
AA+	KO	183.42	48hrs_KO_AA+	48	48hrs
AA+	KO	151.03	48hrs_KO_AA+	48	48hrs
AA+	KO	17.4466	72hrs_KO_AA+	72	72hrs
AA+	KO	44.5444	72hrs_KO_AA+	72	72hrs
AA+	KO	10.238	72hrs_KO_AA+	72	72hrs
AA+	KO	34.9862	72hrs_KO_AA+	72	72hrs
AA+	KO	20.9409	72hrs_KO_AA+	72	72hrs
AA+	KO	31.1329	72hrs_KO_AA+	72	72hrs
AA+	KO	30.2734	72hrs_KO_AA+	72	72hrs
AA+	KO	33.0166	72hrs_KO_AA+	72	72hrs
AA+	KO	17.6462	72hrs_KO_AA+	72	72hrs
AA+	KO	5.15844	96hrs_KO_AA+	96	96hrs
AA+	KO	13.5138	96hrs_KO_AA+	96	96hrs
AA+	KO	2.44177	96hrs_KO_AA+	96	96hrs

## Sheet: Fig 3D
Type	Group	Signal	Sig_mean	Sig_STDEV	Name	Timepoint	Interaction	Effect_mean	Fold_red	Mean_fold_red	Fold_red_SEM	Fold_red_median	Median_fold_red	IQR_1	IQR_3
Integrated_density	WT	3.57531e+07	9.03711e+07	6.07676e+07	A_wt_1	A	WT+A	2.79696e-08	1.21665	1	0.183045	2.68688	1	0.761525	2.68688
Integrated_density	WT	4.50695e+07			A_wt_1	A	WT+A	2.21879e-08	0.965149			2.13147
Integrated_density	WT	2.74111e+07			A_wt_1	A	WT+A	3.64816e-08	1.58691			3.50458
Integrated_density	WT	1.19491e+08			A_wt_2	A	WT+A	8.36884e-09	0.364034			0.803945
Integrated_density	WT	1.21274e+08			A_wt_2	A	WT+A	8.2458e-09	0.358682			0.792126
Integrated_density	WT	1.10482e+08			A_wt_2	A	WT+A	9.05124e-09	0.393718			0.8695
Integrated_density	WT	2.86071e+07			A_wt_3	A	WT+A	3.49564e-08	1.52056			3.35805
Integrated_density	WT	4.68292e+07			A_wt_3	A	WT+A	2.13542e-08	0.928882			2.05137
Integrated_density	WT	4.13114e+07			A_wt_3	A	WT+A	2.42064e-08	1.05295			2.32537
Integrated_density	WT	1.18401e+07			A_wt_4	A	WT+A	8.44587e-08	3.67385			8.11345
Integrated_density	WT	1.2423e+07			A_wt_4	A	WT+A	8.04961e-08	3.50148			7.73279
Integrated_density	WT	1.1488e+07			A_wt_4	A	WT+A	8.70476e-08	3.78646			8.36215
Integrated_density	WT	2.09648e+08			A_wt_5	A	WT+A	4.7699e-09	0.207485			0.458217
Integrated_density	WT	2.05563e+08			A_wt_5	A	WT+A	4.86469e-09	0.211608			0.467322
Integrated_density	WT	2.03216e+08			A_wt_5	A	WT+A	4.92086e-09	0.214052			0.472718
Integrated_density	WT	192314490			A_wt_6	A	WT+A	5.19982e-09	0.226186			0.499516
Integrated_density	WT	1.43725e+08			A_wt_6	A	WT+A	6.95771e-09	0.302652			0.668387
Integrated_density	WT	1.57704e+08			A_wt_6	A	WT+A	6.34098e-09	0.275825			0.609141
Integrated_density	WT	1.41553e+08			A_wt_7	A	WT+A	7.0645e-09	0.307297			0.678645
Integrated_density	WT	1.26147e+08			A_wt_7	A	WT+A	7.92725e-09	0.344826			0.761525
Integrated_density	WT	127770170			A_wt_7	A	WT+A	7.82655e-09	0.340446			0.751851
Integrated_density	WT	9.80434e+07			A_wt_8	A	WT+A	1.01996e-08	0.443669			0.979813
Integrated_density	WT	6.91919e+07			A_wt_8	A	WT+A	1.44526e-08	0.628669			1.38837
Integrated_density	WT	6.37885e+07			A_wt_8	A	WT+A	1.56768e-08	0.681923			1.50598
Integrated_density	WT	7.88623e+07			A_wt_9	A	WT+A	1.26803e-08	0.551579			1.21812
Integrated_density	WT	1.08574e+08			A_wt_9	A	WT+A	9.21031e-09	0.400638			0.884781
Integrated_density	WT	9.93426e+07			A_wt_9	A	WT+A	1.00662e-08	0.437866			0.966998
Integrated_density	WT	2.64726e+07			A_wt_10	A	WT+A	3.77749e-08	1.64316			3.62881
Integrated_density	WT	2.05704e+07			A_wt_10	A	WT+A	4.86136e-08	2.11463			4.67003
Integrated_density	WT	1.50081e+07			A_wt_10	A	WT+A	6.66307e-08	2.89836			6.40082
Integrated_density	WT	9.60642e+07			A_wt_11	A	WT+A	1.04097e-08	0.45281			1
Integrated_density	WT	1.11132e+08			A_wt_11	A	WT+A	8.99831e-09	0.391416			0.864415
Integrated_density	WT	7.55747e+07			A_wt_11	A	WT+A	1.32319e-08	0.575573			1.27111
Integrated_density	KO	1.25575e+06	4.31924e+07	3.50406e+07	A_KO_1	A	KO+A	7.96334e-07	34.6396	10.2361	4.75401	76.4992	2.33582	1.33333	5.75227
Integrated_density	KO	1.45611e+06			A_KO_1	A	KO+A	6.86762e-07	29.8733			65.9732
Integrated_density	KO	1.69491e+06			A_KO_1	A	KO+A	5.90001e-07	25.6643			56.6779
Integrated_density	KO	1.7026e+07			A_KO_2	A	KO+A	5.87336e-08	2.55484			5.64219
Integrated_density	KO	9.4136e+06			A_KO_2	A	KO+A	1.06229e-07	4.62085			10.2048
Integrated_density	KO	1.67002e+07			A_KO_2	A	KO+A	5.98795e-08	2.60469			5.75227
Integrated_density	KO	1.20212e+06			A_KO_3	A	KO+A	8.31861e-07	36.185			79.912
Integrated_density	KO	1.80926e+06			A_KO_3	A	KO+A	5.52713e-07	24.0424			53.0959
Integrated_density	KO	289400			A_KO_3	A	KO+A	3.45542e-06	150.307			331.942
Integrated_density	KO	2.97627e+07			A_KO_4	A	KO+A	3.35991e-08	1.46152			3.22767
Integrated_density	KO	7.58107e+06			A_KO_4	A	KO+A	1.31907e-07	5.73782			12.6716
Integrated_density	KO	1.72062e+07			A_KO_4	A	KO+A	5.81187e-08	2.5281			5.58313
Integrated_density	KO	1.17926e+08			A_KO_5	A	KO+A	8.47992e-09	0.368866			0.814616
Integrated_density	KO	7.20484e+07			A_KO_5	A	KO+A	1.38796e-08	0.603744			1.33333
Integrated_density	KO	1.06424e+08			A_KO_5	A	KO+A	9.3964e-09	0.408732			0.902657
Integrated_density	KO	9.11525e+07			A_KO_6	A	KO+A	1.09706e-08	0.477209			1.05388
Integrated_density	KO	7.76137e+07			A_KO_6	A	KO+A	1.28843e-08	0.560453			1.23772
Integrated_density	KO	7.99966e+07			A_KO_6	A	KO+A	1.25005e-08	0.543758			1.20085
Integrated_density	KO	4.24056e+07			A_KO_7	A	KO+A	2.35818e-08	1.02578			2.26537
Integrated_density	KO	4.31068e+07			A_KO_7	A	KO+A	2.31982e-08	1.00909			2.22852
Integrated_density	KO	4.14443e+07			A_KO_7	A	KO+A	2.41288e-08	1.04957			2.31791
Integrated_density	KO	3.01953e+07			A_KO_8	A	KO+A	3.31177e-08	1.44058			3.18143
Integrated_density	KO	3.40657e+07			A_KO_8	A	KO+A	2.9355e-08	1.27691			2.81997
Integrated_density	KO	4.50263e+07			A_KO_8	A	KO+A	2.22092e-08	0.966075			2.13351
Integrated_density	KO	5.85196e+07			A_KO_9	A	KO+A	1.70883e-08	0.74332			1.64157
Integrated_density	KO	5.26649e+07			A_KO_9	A	KO+A	1.8988e-08	0.825954			1.82406
Integrated_density	KO	3.60814e+07			A_KO_9	A	KO+A	2.77151e-08	1.20558			2.66243
Integrated_density	KO	7.55171e+07			A_KO_10	A	KO+A	1.3242e-08	0.576013			1.27209
Integrated_density	KO	1.00411e+08			A_KO_10	A	KO+A	9.95905e-09	0.433207			0.956708
Integrated_density	KO	1.03621e+08			A_KO_10	A	KO+A	9.65057e-09	0.419788			0.927074
Integrated_density	KO	4.11266e+07			A_KO_11	A	KO+A	2.43152e-08	1.05768			2.33582
Integrated_density	KO	2.78356e+07			A_KO_11	A	KO+A	3.59252e-08	1.5627			3.45113
Integrated_density	KO	4.27708e+07			A_KO_11	A	KO+A	2.33804e-08	1.01702			2.24602
Integrated_density	WT	4.52116e+07	2.31331e+08	1.29774e+08	B_wt_1	B	WT+B	2.21182e-08	2.23377	1	0.227627	6.28315	1	0.855447	4.51381
Integrated_density	WT	5.48045e+07			B_wt_1	B	WT+B	1.82467e-08	1.84277			5.18336
Integrated_density	WT	4.41788e+07			B_wt_1	B	WT+B	2.26353e-08	2.28599			6.43004
Integrated_density	WT	2.53363e+08			B_wt_2	B	WT+B	3.94691e-09	0.398607			1.1212
Integrated_density	WT	3.27251e+08			B_wt_2	B	WT+B	3.05576e-09	0.308607			0.868053
Integrated_density	WT	2.37893e+08			B_wt_2	B	WT+B	4.20357e-09	0.424528			1.19412
Integrated_density	WT	3.35134e+08			B_wt_3	B	WT+B	2.98388e-09	0.301349			0.847635
Integrated_density	WT	2.84071e+08			B_wt_3	B	WT+B	3.52024e-09	0.355517			1
Integrated_density	WT	329068915			B_wt_3	B	WT+B	3.03888e-09	0.306903			0.863258
Integrated_density	WT	192746895			B_wt_4	B	WT+B	5.18815e-09	0.523963			1.47381
Integrated_density	WT	3.62651e+07			B_wt_4	B	WT+B	2.75747e-08	2.78483			7.83319
Integrated_density	WT	5.52546e+07			B_wt_4	B	WT+B	1.8098e-08	1.82776			5.14113
Integrated_density	WT	2.24743e+07			B_wt_5	B	WT+B	4.44952e-08	4.49367			12.6398
Integrated_density	WT	2.66453e+07			B_wt_5	B	WT+B	3.753e-08	3.79024			10.6612
Integrated_density	WT	7.30919e+07			B_wt_5	B	WT+B	1.36814e-08	1.38172			3.8865
Integrated_density	WT	2.81398e+08			B_wt_6	B	WT+B	3.55369e-09	0.358895			1.0095
Integrated_density	WT	3.15071e+08			B_wt_6	B	WT+B	3.17389e-09	0.320538			0.901611
Integrated_density	WT	2.691e+08			B_wt_6	B	WT+B	3.71608e-09	0.375296			1.05563
Integrated_density	WT	362637952			B_wt_7	B	WT+B	2.75757e-09	0.278493			0.783347
Integrated_density	WT	3.68178e+08			B_wt_7	B	WT+B	2.71608e-09	0.274303			0.77156
Integrated_density	WT	2.91908e+08			B_wt_7	B	WT+B	3.42574e-09	0.345973			0.973154
Integrated_density	WT	3.37169e+08			B_wt_8	B	WT+B	2.96587e-09	0.29953			0.842519
Integrated_density	WT	3.23963e+08			B_wt_8	B	WT+B	3.08677e-09	0.31174			0.876863
Integrated_density	WT	3.15479e+08			B_wt_8	B	WT+B	3.16979e-09	0.320124			0.900446
Integrated_density	WT	3.6244e+08			B_wt_9	B	WT+B	2.75908e-09	0.278646			0.783776
Integrated_density	WT	3.46213e+08			B_wt_9	B	WT+B	2.88839e-09	0.291705			0.82051
Integrated_density	WT	3.54926e+08			B_wt_9	B	WT+B	2.81748e-09	0.284544			0.800367
Integrated_density	KO	5.08496e+07	1.17984e+08	9.11502e+07	B_KO_1	B	KO+B	1.96658e-08	1.9861	2.6742	0.690077	5.5865	3.4236	1.49998	6.87782
Integrated_density	KO	4.72373e+07			B_KO_1	B	KO+B	2.11697e-08	2.13797			6.0137
Integrated_density	KO	6.49401e+07			B_KO_1	B	KO+B	1.53988e-08	1.55516			4.37436
Integrated_density	KO	99565927			B_KO_2	B	KO+B	1.00436e-08	1.01432			2.8531
Integrated_density	KO	7.2588e+07			B_KO_2	B	KO+B	1.37764e-08	1.39131			3.91348
Integrated_density	KO	6.17691e+07			B_KO_2	B	KO+B	1.61893e-08	1.635			4.59893
Integrated_density	KO	6.29433e+06			B_KO_3	B	KO+B	1.58873e-07	16.045			45.1313
Integrated_density	KO	1.58045e+07			B_KO_3	B	KO+B	6.32729e-08	6.39007			17.974
Integrated_density	KO	7.6747e+06			B_KO_3	B	KO+B	1.30298e-07	13.1591			37.014
Integrated_density	KO	7.58606e+06			B_KO_4	B	KO+B	1.31821e-07	13.3129			37.4465
Integrated_density	KO	2.06737e+07			B_KO_4	B	KO+B	4.83707e-08	4.88506			13.7407
Integrated_density	KO	2.76134e+07			B_KO_4	B	KO+B	3.62143e-08	3.65736			10.2875
Integrated_density	KO	5.36482e+07			B_KO_5	B	KO+B	1.864e-08	1.88249			5.29508
Integrated_density	KO	3.52951e+07			B_KO_5	B	KO+B	2.83326e-08	2.86137			8.04848
Integrated_density	KO	3.23122e+07			B_KO_5	B	KO+B	3.0948e-08	3.12551			8.79146
Integrated_density	KO	4.13026e+07			B_KO_6	B	KO+B	2.42116e-08	2.44518			6.87782
Integrated_density	KO	5.81329e+07			B_KO_6	B	KO+B	1.7202e-08	1.73726			4.88659
Integrated_density	KO	8.29746e+07			B_KO_6	B	KO+B	1.20519e-08	1.21715			3.4236
Integrated_density	KO	1.57298e+08			B_KO_7	B	KO+B	6.35738e-09	0.642045			1.80595
Integrated_density	KO	1.8784e+08			B_KO_7	B	KO+B	5.32368e-09	0.53765			1.51231
Integrated_density	KO	1.04077e+08			B_KO_7	B	KO+B	9.60825e-09	0.970359			2.72943
Integrated_density	KO	219589517			B_KO_8	B	KO+B	4.55395e-09	0.459914			1.29365
Integrated_density	KO	1.49765e+08			B_KO_8	B	KO+B	6.67712e-09	0.674337			1.89678
Integrated_density	KO	1.87757e+08			B_KO_8	B	KO+B	5.32603e-09	0.537888			1.51297
Integrated_density	KO	1.79392e+08			B_KO_9	B	KO+B	5.57439e-09	0.56297			1.58352
Integrated_density	KO	2.21331e+08			B_KO_9	B	KO+B	4.51812e-09	0.456295			1.28347
Integrated_density	KO	2.08924e+08			B_KO_9	B	KO+B	4.78642e-09	0.483391			1.35969
Integrated_density	KO	275878980			B_KO_10	B	KO+B	3.62478e-09	0.366074			1.0297
Integrated_density	KO	189383095			B_KO_10	B	KO+B	5.2803e-09	0.533269			1.49998
Integrated_density	KO	2.78873e+08			B_KO_10	B	KO+B	3.58586e-09	0.362144			1.01864
Integrated_density	KO	2.24831e+08			B_KO_11	B	KO+B	4.44778e-09	0.449192			1.26349
Integrated_density	KO	2.50709e+08			B_KO_11	B	KO+B	3.98869e-09	0.402827			1.13307
Integrated_density	KO	2.71548e+08			B_KO_11	B	KO+B	3.68259e-09	0.371913			1.04612
Area	WT	2.597	6.68236	4.18712	A_wt_1	A	WT+A	0.38506
Area	WT	3.406			A_wt_1	A	WT+A	0.2936
Area	WT	2.232			A_wt_1	A	WT+A	0.448029
Area	WT	8.4			A_wt_2	A	WT+A	0.119048
Area	WT	9.478			A_wt_2	A	WT+A	0.105507
Area	WT	7.86			A_wt_2	A	WT+A	0.127226
Area	WT	2.78			A_wt_3	A	WT+A	0.359712
Area	WT	4.628			A_wt_3	A	WT+A	0.216076
Area	WT	3.918			A_wt_3	A	WT+A	0.255232
Area	WT	1.256			A_wt_4	A	WT+A	0.796178
Area	WT	1.04			A_wt_4	A	WT+A	0.961538
Area	WT	1.011			A_wt_4	A	WT+A	0.98912
Area	WT	14.724			A_wt_5	A	WT+A	0.0679163
Area	WT	14.576			A_wt_5	A	WT+A	0.0686059
Area	WT	14.527			A_wt_5	A	WT+A	0.0688373
Area	WT	13.457			A_wt_6	A	WT+A	0.0743108
Area	WT	10.785			A_wt_6	A	WT+A	0.0927214
Area	WT	11.02			A_wt_6	A	WT+A	0.0907441
Area	WT	9.929			A_wt_7	A	WT+A	0.100715
Area	WT	8.828			A_wt_7	A	WT+A	0.113276
Area	WT	8.971			A_wt_7	A	WT+A	0.11147
Area	WT	7.158			A_wt_8	A	WT+A	0.139704
Area	WT	5.57			A_wt_8	A	WT+A	0.179533
Area	WT	5.022			A_wt_8	A	WT+A	0.199124
Area	WT	5.815			A_wt_9	A	WT+A	0.171969
Area	WT	8.913			A_wt_9	A	WT+A	0.112196
Area	WT	7.102			A_wt_9	A	WT+A	0.140805
Area	WT	1.853			A_wt_10	A	WT+A	0.539665
Area	WT	1.441			A_wt_10	A	WT+A	0.693963
Area	WT	1.381			A_wt_10	A	WT+A	0.724113
Area	WT	6.816			A_wt_11	A	WT+A	0.146714
Area	WT	7.85			A_wt_11	A	WT+A	0.127389
Area	WT	6.174			A_wt_11	A	WT+A	0.16197
Area	KO	0.093	3.10709	2.46154	A_KO_1	A	KO+A	10.7527
Area	KO	0.103			A_KO_1	A	KO+A	9.70874
Area	KO	0.134			A_KO_1	A	KO+A	7.46269
Area	KO	1.194			A_KO_2	A	KO+A	0.837521
Area	KO	0.663			A_KO_2	A	KO+A	1.5083
Area	KO	1.186			A_KO_2	A	KO+A	0.84317
Area	KO	0.091			A_KO_3	A	KO+A	10.989
Area	KO	0.127			A_KO_3	A	KO+A	7.87402
Area	KO	0.021			A_KO_3	A	KO+A	47.619
Area	KO	2.086			A_KO_4	A	KO+A	0.479386
Area	KO	0.63			A_KO_4	A	KO+A	1.5873
Area	KO	1.511			A_KO_4	A	KO+A	0.661813
Area	KO	8.31			A_KO_5	A	KO+A	0.120337
Area	KO	5.114			A_KO_5	A	KO+A	0.195542
Area	KO	7.452			A_KO_5	A	KO+A	0.134192
Area	KO	6.382			A_KO_6	A	KO+A	0.156691
Area	KO	5.623			A_KO_6	A	KO+A	0.177841
Area	KO	5.639			A_KO_6	A	KO+A	0.177336
Area	KO	2.979			A_KO_7	A	KO+A	0.335683
Area	KO	3.997			A_KO_7	A	KO+A	0.250188
Area	KO	3.033			A_KO_7	A	KO+A	0.329707
Area	KO	2.397			A_KO_8	A	KO+A	0.417188
Area	KO	2.538			A_KO_8	A	KO+A	0.394011
Area	KO	3.158			A_KO_8	A	KO+A	0.316656
Area	KO	4.107			A_KO_9	A	KO+A	0.243487
Area	KO	3.768			A_KO_9	A	KO+A	0.265393
Area	KO	2.53			A_KO_9	A	KO+A	0.395257
Area	KO	5.482			A_KO_10	A	KO+A	0.182415
Area	KO	7.032			A_KO_10	A	KO+A	0.142207
Area	KO	7.252			A_KO_10	A	KO+A	0.137893
Area	KO	2.885			A_KO_11	A	KO+A	0.34662
Area	KO	1.986			A_KO_11	A	KO+A	0.503525
Area	KO	3.031			A_KO_11	A	KO+A	0.329924
Area	WT	3.785	17.7996	8.47346	B_wt_1	B	WT+B	0.264201
Area	WT	5.105			B_wt_1	B	WT+B	0.195886
Area	WT	3.715			B_wt_1	B	WT+B	0.269179
Area	WT	20.31			B_wt_2	B	WT+B	0.0492368
Area	WT	23.511			B_wt_2	B	WT+B	0.0425333
Area	WT	19.381			B_wt_2	B	WT+B	0.0515969
Area	WT	24.304			B_wt_3	B	WT+B	0.0411455
Area	WT	22.262			B_wt_3	B	WT+B	0.0449196
Area	WT	24.365			B_wt_3	B	WT+B	0.0410425
Area	WT	19.558			B_wt_4	B	WT+B	0.05113
Area	WT	6.622			B_wt_4	B	WT+B	0.151012
Area	WT				B_wt_4	B	WT+B	#DIV/0!
Area	WT	2.335			B_wt_5	B	WT+B	0.428266
Area	WT	3.434			B_wt_5	B	WT+B	0.291206
Area	WT	6.628			B_wt_5	B	WT+B	0.150875
Area	WT	19.824			B_wt_6	B	WT+B	0.0504439
Area	WT	22.173			B_wt_6	B	WT+B	0.0450999
Area	WT	19.267			B_wt_6	B	WT+B	0.0519022
Area	WT	25.351			B_wt_7	B	WT+B	0.0394462
Area	WT	25.687			B_wt_7	B	WT+B	0.0389302
Area	WT	20.639			B_wt_7	B	WT+B	0.048452
Area	WT	23.57			B_wt_8	B	WT+B	0.0424268
Area	WT	23.91			B_wt_8	B	WT+B	0.0418235
Area	WT	22.757			B_wt_8	B	WT+B	0.0439425
Area	WT	25.254			B_wt_9	B	WT+B	0.0395977
Area	WT	24.26			B_wt_9	B	WT+B	0.0412201
Area	WT	24.782			B_wt_9	B	WT+B	0.0403519
Area	KO	4.66	8.93236	6.48657	B_KO_1	B	KO+B	0.214592
Area	KO	4.145			B_KO_1	B	KO+B	0.241255
Area	KO	5.599			B_KO_1	B	KO+B	0.178603
Area	KO	7.789			B_KO_2	B	KO+B	0.128386
Area	KO	6.546			B_KO_2	B	KO+B	0.152765
Area	KO	4.455			B_KO_2	B	KO+B	0.224467
Area	KO	0.452			B_KO_3	B	KO+B	2.21239
Area	KO	1.127			B_KO_3	B	KO+B	0.887311
Area	KO	0.549			B_KO_3	B	KO+B	1.82149
Area	KO	0.82			B_KO_4	B	KO+B	1.21951
Area	KO	1.571			B_KO_4	B	KO+B	0.636537
Area	KO	1.988			B_KO_4	B	KO+B	0.503018
Area	KO	3.84			B_KO_5	B	KO+B	0.260417
Area	KO	2.788			B_KO_5	B	KO+B	0.35868
Area	KO	2.317			B_KO_5	B	KO+B	0.431593
Area	KO	4.106			B_KO_6	B	KO+B	0.243546
Area	KO	5.065			B_KO_6	B	KO+B	0.197433
Area	KO	5.9			B_KO_6	B	KO+B	0.169492
Area	KO	15.478			B_KO_7	B	KO+B	0.0646078
Area	KO	17.199			B_KO_7	B	KO+B	0.0581429
Area	KO	10.743			B_KO_7	B	KO+B	0.0930839
Area	KO	15.398			B_KO_8	B	KO+B	0.0649435
Area	KO	11.159			B_KO_8	B	KO+B	0.0896138
Area	KO	13.55			B_KO_8	B	KO+B	0.0738007
Area	KO	12.613			B_KO_9	B	KO+B	0.0792833
Area	KO	15.51			B_KO_9	B	KO+B	0.0644745
Area	KO	14.643			B_KO_9	B	KO+B	0.068292
Area	KO	19.718			B_KO_10	B	KO+B	0.0507151
Area	KO	13.271			B_KO_10	B	KO+B	0.0753523
Area	KO	19.557			B_KO_10	B	KO+B	0.0511326
Area	KO	15.693			B_KO_11	B	KO+B	0.0637227
Area	KO	17.503			B_KO_11	B	KO+B	0.0571331
Area	KO	19.016			B_KO_11	B	KO+B	0.0525873

## Sheet: Fig 3D_effect
Type	Group	Signal	Name	Timepoint	Interaction	Effect_mean	Fold_red	Mean_fold_red	Fold_red_SEM	Median_fold_red	IQR_1	IQR_3
Integrated_density	WT	3.57531e+07	A_wt_1	A	WT+A	2.79696e-08	1.21665	1	0.429278	1	0.761525	2.68688
Integrated_density	KO	1.25575e+06	A_KO_1	A	KO+A	7.96334e-07	34.6396	10.2361	4.75401	2.33582	1.33333	5.75227
Integrated_density	WT	4.52116e+07	B_wt_1	B	WT+B	2.21182e-08	2.23377	1	0.227627	1	0.855447	4.51381
Integrated_density	KO	4.72373e+07	B_KO_1	B	KO+B	2.11697e-08	2.13797	2.6957	0.711644	3.4236	1.49998	6.87782

## Sheet: Fig 3E
Type	Group	Signal	Name	Timepoint	Interaction	Effect_mean	Fold_red	Mean_fold_red	Fold_red_SEM	Fold_red_median	Median_fold_red	IQR_1	IQR_3
WT	WT	1.04941	AA	1	1	0.952919	1.13515	1	0.0549001	1.13671	1	0.956976	1.0444
WT	WT	1.17683	AA	1	1	0.849741	1.01224			1.01363
WT	WT	1.37302	AA	1	1	0.728324	0.867602			0.868796
WT	WT	1.20935	AA	1	1	0.826887	0.985014			0.986369
KO	KO	0.555777	Anti-ASC	1	1	1.79928	2.14336	1.83834	0.150276	2.14631	1.86772	1.655	2.0536
KO	KO	0.589744	Anti-ASC	1	1	1.69565	2.01991			2.02269
KO	KO	0.696466	Anti-ASC	1	1	1.43582	1.71039			1.71275
KO	KO	0.805046	Anti-ASC	1	1	1.24217	1.47971			1.48174

## Sheet: Fig 3E_effect
Type	Group	Signal	Name	Timepoint	Interaction	Effect_mean	Fold_red	Mean_fold_red	Fold_red_SEM	Fold_red_median	Median_fold_red	IQR_1	IQR_3
WT	WT	1.04941	AA	1	1	0.952919	1.13515	1	0.0549001	1.13671	1	0.956976	1.0444
KO	KO	0.555777	Anti-ASC	1	1	1.79928	2.14336	1.83834	0.150276	2.14631	1.86772	1.655	2.0536

## Sheet: Fig 3H
Type	SAA	Stimulus	Group	Group_Stimulus	Signal	Name	Timepoint	Interaction
Unstim	No_mSAA	No	WT	NoWT	1.552	Unstim_wt_1	Time	WT+Unstim
Unstim	No_mSAA	No	WT	NoWT	1.555	Unstim_wt_1	Time	WT+Unstim
Unstim	No_mSAA	No	WT	NoWT	1.594	Unstim_wt_2	Time	WT+Unstim
Unstim	No_mSAA	No	WT	NoWT	1.618	Unstim_wt_2	Time	WT+Unstim
Unstim	No_mSAA	No	WT	NoWT	1.579	Unstim_wt_3	Time	WT+Unstim
Unstim	No_mSAA	No	WT	NoWT	1.62	Unstim_wt_3	Time	WT+Unstim
Unstim_CytD	No_mSAA	CytD	WT	CytDWT	0.396	Unstim+CytD_wt_1	Time	WT+Unstim_CytD
Unstim_CytD	No_mSAA	CytD	WT	CytDWT	0.314	Unstim+CytD_wt_1	Time	WT+Unstim_CytD
Unstim_CytD	No_mSAA	CytD	WT	CytDWT	0.293	Unstim+CytD_wt_2	Time	WT+Unstim_CytD
Unstim_CytD	No_mSAA	CytD	WT	CytDWT	0.33	Unstim+CytD_wt_2	Time	WT+Unstim_CytD
Unstim_CytD	No_mSAA	CytD	WT	CytDWT	0.299	Unstim+CytD_wt_3	Time	WT+Unstim_CytD
Unstim_CytD	No_mSAA	CytD	WT	CytDWT	0.301	Unstim+CytD_wt_3	Time	WT+Unstim_CytD
mSAA	mSAA	No	WT	NoWT	1.728	mSAA stim_wt_1	Time	WT+mSAA
mSAA	mSAA	No	WT	NoWT	1.71	mSAA stim_wt_1	Time	WT+mSAA
mSAA	mSAA	No	WT	NoWT	1.713	mSAA stim_wt_2	Time	WT+mSAA
mSAA	mSAA	No	WT	NoWT	1.824	mSAA stim_wt_2	Time	WT+mSAA
mSAA	mSAA	No	WT	NoWT	1.655	mSAA stim_wt_3	Time	WT+mSAA
mSAA	mSAA	No	WT	NoWT	1.694	mSAA stim_wt_3	Time	WT+mSAA
mSAA_CytD	mSAA	CytD	WT	CytDWT	0.421	mSAA stim+CytD_wt_1	Time	WT+mSAA_CytD
mSAA_CytD	mSAA	CytD	WT	CytDWT	0.373	mSAA stim+CytD_wt_1	Time	WT+mSAA_CytD
mSAA_CytD	mSAA	CytD	WT	CytDWT	0.316	mSAA stim+CytD_wt_2	Time	WT+mSAA_CytD
mSAA_CytD	mSAA	CytD	WT	CytDWT	0.317	mSAA stim+CytD_wt_2	Time	WT+mSAA_CytD
mSAA_CytD	mSAA	CytD	WT	CytDWT	0.314	mSAA stim+CytD_wt_3	Time	WT+mSAA_CytD
mSAA_CytD	mSAA	CytD	WT	CytDWT	0.325	mSAA stim+CytD_wt_3	Time	WT+mSAA_CytD
Unstim	No_mSAA	No	KO	NoKO	1.562	Unstim_KO_1	Time	KO+Unstim
Unstim	No_mSAA	No	KO	NoKO	1.632	Unstim_KO_1	Time	KO+Unstim
Unstim	No_mSAA	No	KO	NoKO	1.436	Unstim_KO_2	Time	KO+Unstim
Unstim	No_mSAA	No	KO	NoKO	1.419	Unstim_KO_2	Time	KO+Unstim
Unstim	No_mSAA	No	KO	NoKO	1.568	Unstim_KO_3	Time	KO+Unstim
Unstim	No_mSAA	No	KO	NoKO	1.556	Unstim_KO_3	Time	KO+Unstim
Unstim_CytD	No_mSAA	CytD	KO	CytDKO	0.329	Unstim+CytD_KO_1	Time	KO+Unstim_CytD
Unstim_CytD	No_mSAA	CytD	KO	CytDKO	0.33	Unstim+CytD_KO_1	Time	KO+Unstim_CytD
Unstim_CytD	No_mSAA	CytD	KO	CytDKO	0.342	Unstim+CytD_KO_2	Time	KO+Unstim_CytD
Unstim_CytD	No_mSAA	CytD	KO	CytDKO	0.357	Unstim+CytD_KO_2	Time	KO+Unstim_CytD
Unstim_CytD	No_mSAA	CytD	KO	CytDKO	0.386	Unstim+CytD_KO_3	Time	KO+Unstim_CytD
Unstim_CytD	No_mSAA	CytD	KO	CytDKO	0.4	Unstim+CytD_KO_3	Time	KO+Unstim_CytD
mSAA	mSAA	No	KO	NoKO	1.616	mSAA stim_KO_1	Time	KO+mSAA
mSAA	mSAA	No	KO	NoKO	1.629	mSAA stim_KO_1	Time	KO+mSAA
mSAA	mSAA	No	KO	NoKO	1.335	mSAA stim_KO_2	Time	KO+mSAA
mSAA	mSAA	No	KO	NoKO	1.499	mSAA stim_KO_2	Time	KO+mSAA
mSAA	mSAA	No	KO	NoKO	1.631	mSAA stim_KO_3	Time	KO+mSAA
mSAA	mSAA	No	KO	NoKO	1.578	mSAA stim_KO_3	Time	KO+mSAA
mSAA_CytD	mSAA	CytD	KO	CytDKO	0.35	mSAA stim+CytD_KO_1	Time	KO+mSAA_CytD
mSAA_CytD	mSAA	CytD	KO	CytDKO	0.323	mSAA stim+CytD_KO_1	Time	KO+mSAA_CytD
mSAA_CytD	mSAA	CytD	KO	CytDKO	0.332	mSAA stim+CytD_KO_2	Time	KO+mSAA_CytD
mSAA_CytD	mSAA	CytD	KO	CytDKO	0.343	mSAA stim+CytD_KO_2	Time	KO+mSAA_CytD
mSAA_CytD	mSAA	CytD	KO	CytDKO	0.316	mSAA stim+CytD_KO_3	Time	KO+mSAA_CytD
mSAA_CytD	mSAA	CytD	KO	CytDKO	0.393	mSAA stim+CytD_KO_3	Time	KO+mSAA_CytD
