# Supplementary material for: The ASC inflammasome adapter governs SAA-derived protein aggregation in inflammatory amyloidosis
Source: EMBO Mol Med. 2024 Jul 30;16(9):2024–42. doi: 10.1038/s44321-024-00107-0 (PMC11393341; doi:10.1038/s44321-024-00107-0)
Supplement: Supplementary file 6 — Source data Fig. 4 [file 44321_2024_107_MOESM6_ESM.zip › Source data_Figure 4/Losa et al._Source data_Fig4_updated.xlsx]

## Sheet: Fig 4B
Type	Group	Signal	Name	Timepoint	Timepoint_name	Absolute OD values_replicate 1	Absolute OD values_replicate 2
ASC_Ab_serum_conc	Anti-ASC	-1.57265	Anti-ASC0	0	Baseline	0.045	0.045
ASC_Ab_serum_conc	Anti-ASC	-1.57533	Anti-ASC0	0	Baseline	0.044	0.045
ASC_Ab_serum_conc	Anti-ASC	-1.57533	Anti-ASC0	0	Baseline	0.045	0.044
ASC_Ab_serum_conc	Untreated	-1.56996	AA 0	0	Baseline	0.046	0.045
ASC_Ab_serum_conc	Untreated	-1.56996	AA 0	0	Baseline	0.045	0.046
ASC_Ab_serum_conc	Untreated	-1.56459	AA 0	0	Baseline	0.046	0.047
ASC_Ab_serum_conc	Isotype	-1.55654	Isotype0	0	Baseline	0.049	0.047
ASC_Ab_serum_conc	Isotype	-1.55654	Isotype0	0	Baseline	0.049	0.047
ASC_Ab_serum_conc	Isotype	-1.56191	Isotype0	0	Baseline	0.047	0.047
ASC_Ab_serum_conc	Anti-ASC	18.3504	Anti-ASC24	24	24hrs	1.139	1.155
ASC_Ab_serum_conc	Anti-ASC	16.4891	Anti-ASC24	24	24hrs	1.055	1.07
ASC_Ab_serum_conc	Anti-ASC	13.8127	Anti-ASC24	24	24hrs	0.842	1.04
ASC_Ab_serum_conc	Untreated	-1.15704	AA 24	24	24hrs	0.045	0.045
ASC_Ab_serum_conc	Untreated	-1.16565	AA 24	24	24hrs	0.043	0.043
ASC_Ab_serum_conc	Untreated	-1.16135	AA 24	24	24hrs	0.044	0.044
ASC_Ab_serum_conc	Isotype	-1.16565	Isotype24	24	24hrs	0.043	0.043
ASC_Ab_serum_conc	Isotype	-1.16565	Isotype24	24	24hrs	0.043	0.043
ASC_Ab_serum_conc	Isotype	-1.1635	Isotype24	24	24hrs	0.043	0.044
ASC_Ab_serum_conc	Anti-ASC	11.4537	Anti-ASC48	48	48hrs	1.329	1.393
ASC_Ab_serum_conc	Anti-ASC	11.532	Anti-ASC48	48	48hrs	1.339	1.397
ASC_Ab_serum_conc	Anti-ASC	10.2905	Anti-ASC48	48	48hrs	1.209	1.305
ASC_Ab_serum_conc	Untreated	-1.28632	AA 48	48	48hrs	0.042	0.043
ASC_Ab_serum_conc	Untreated	-1.29069	AA 48	48	48hrs	0.042	0.041
ASC_Ab_serum_conc	Untreated	-1.27321	AA 48	48	48hrs	0.044	0.047
ASC_Ab_serum_conc	Isotype	-1.28632	Isotype48	48	48hrs	0.042	0.043
ASC_Ab_serum_conc	Isotype	-1.2754	Isotype48	48	48hrs	0.047	0.043
ASC_Ab_serum_conc	Isotype	-1.27103	Isotype48	48	48hrs	0.046	0.046
ASC_Ab_serum_conc	Anti-ASC	8.84075	Anti-ASC96	96	96hrs	2.034	2.011
ASC_Ab_serum_conc	Anti-ASC	7.54006	Anti-ASC96	96	96hrs	1.785	1.777
ASC_Ab_serum_conc	Anti-ASC	6.85605	Anti-ASC96	96	96hrs	1.641	1.667
ASC_Ab_serum_conc	Untreated	-1.41185	AA 96	96	96hrs	0.046	0.045
ASC_Ab_serum_conc	Untreated	-1.41816	AA 96	96	96hrs	0.044	0.044
ASC_Ab_serum_conc	Untreated	-1.37398	AA 96	96	96hrs	0.057	0.052
ASC_Ab_serum_conc	Isotype	-1.41606	Isotype96	96	96hrs	0.044	0.045
ASC_Ab_serum_conc	Isotype	-1.41816	Isotype96	96	96hrs	0.044	0.044
ASC_Ab_serum_conc	Isotype	-1.41606	Isotype96	96	96hrs	0.045	0.044
Legend
OD: Optical Density (read-out of ELISA plates), mean OD value of the two replicates used for interpolation

## Sheet: Fig 4C
Type	Group	Signal	Name	Timepoint	Interaction	Actin	SAA	Effect_mean	Fold_red	Mean_fold_red	Fold_red_SEM	Fold_red_median	Median_fold_red	IQR_1	IQR_3
Untreaed	Untreaed	2.22287	AA	1	1	677.295	1505.54	0.449868	0.776239	1	0.0905285	0.828202	1	0.899761	1.19912
Untreaed	Untreaed	1.27704	AA	1	1	400.979	512.066	0.783061	1.35116			1.44161
Untreaed	Untreaed	1.46673	AA	1	1	445.036	652.748	0.681788	1.17641			1.25516
Untreaed	Untreaed	1.78565	AA	1	1	507.212	905.702	0.560021	0.966305			1.03099
Untreaed	Untreaed	2.09996	AA	1	1	394.122	827.639	0.4762	0.821675			0.876679
Untreaed	Untreaed	1.89987	AA	1	1	407.06	773.36	0.526353	0.908211			0.969009
Anti-ASC	Anti-ASC	0.752317	Anti-ASC	1	1	460.617	346.53	1.32923	2.29356	2.33795	0.438282	2.44709	2.33579	1.69842	2.96817
Anti-ASC	Anti-ASC	0.420028	Anti-ASC	1	1	448.968	188.579	2.3808	4.10802			4.38301
Anti-ASC	Anti-ASC	0.585954	Anti-ASC	1	1	541.025	317.016	1.70662	2.94474			3.14186
Anti-ASC	Anti-ASC	1.47606	Anti-ASC	1	1	341.273	503.74	0.677478	1.16898			1.24723
Anti-ASC	Anti-ASC	1.20875	Anti-ASC	1	1	328.695	397.309	0.827303	1.4275			1.52305
Anti-ASC	Anti-ASC	0.827597	Anti-ASC	1	1	395.017	326.915	1.20832	2.08493			2.2245
Isotype	Isotype	1.23581	Isotype	1	1	416.256	514.412	0.809188	1.39624	1.04118	0.0966412	1.48971	1.07192	0.93043	1.26319
Isotype	Isotype	2.2409	Isotype	1	1	500.567	1121.72	0.44625	0.769995			0.82154
Isotype	Isotype	1.62313	Isotype	1	1	384.124	623.483	0.616094	1.06306			1.13422
Isotype	Isotype	1.40944	Isotype	1	1	330.057	465.196	0.709501	1.22423			1.30618
Isotype	Isotype	1.82345	Isotype	1	1	463.834	845.776	0.548412	0.946275			1.00962
Isotype	Isotype	2.03642	Isotype	1	1	350.035	712.817	0.491059	0.847312			0.904033

## Sheet: Fig 4C_effect
Type	Group	Signal	Name	Timepoint	Interaction	Actin	SAA	Effect_mean	Fold_red	Mean_fold_red	Fold_red_SEM	Median_fold_red	IQR_1	IQR_3
Untreaed	Untreaed	2.22287	AA	1	1	677.295	1505.54	0.449868	0.776239	1	0.0905285	1	0.899761	1.19912
Anti-ASC	Anti-ASC	0.752317	Anti-ASC	1	1	460.617	346.53	1.32923	2.29356	2.33795	0.438282	2.33579	1.69842	2.96817
Isotype	Isotype	1.23581	Isotype	1	1	416.256	514.412	0.809188	1.39624	1.04118	0.0966412	1.07192	0.93043	1.26319

## Sheet: Fig 4F and 4H
Type	Group	Signal	Name	Number	Timepoint	Mean	SD	Effect_mean	Fold_red	Mean_fold_red	Fold_red_SEM	Fold_red_median	Median_fold_red	IQR_1	IQR_3
Area	Untreated	25.053	Untreated_1	1	Time	23.6327	4.5666	0.0399154	0.913381	1	0.0625162	0.983914	1	0.947021	1.27548
Area	Untreated	19.005	Untreated_1	1	Time	23.6327	4.5666	0.0526177	1.20405			1.29703
Area	Untreated	19.326	Untreated_1	1	Time	23.6327	4.5666	0.0517438	1.18405			1.27548
Area	Untreated	24.65	Untreated_2	2	Time	23.6327	4.5666	0.040568	0.928314			1
Area	Untreated	21.573	Untreated_2	2	Time	23.6327	4.5666	0.0463542	1.06072			1.14263
Area	Untreated	18.09	Untreated_2	2	Time	23.6327	4.5666	0.0552792	1.26495			1.36263
Area	Untreated	32.189	Untreated_3	3	Time	23.6327	4.5666	0.0310665	0.710893			0.76579
Area	Untreated	26.029	Untreated_3	3	Time	23.6327	4.5666	0.0384187	0.879132			0.947021
Area	Untreated	26.779	Untreated_3	3	Time	23.6327	4.5666	0.0373427	0.854511			0.920497
Area	Anti-ASC	12.679	Anti-ASC antibody_1	1	Time	9.64978	2.46215	0.0788706	1.80479	2.51174	0.212861	1.94416	2.47963	2.40371	3.15742
Area	Anti-ASC	10.039	Anti-ASC antibody_1	1	Time	9.64978	2.46215	0.0996115	2.2794			2.45542
Area	Anti-ASC	13.856	Anti-ASC antibody_1	1	Time	9.64978	2.46215	0.0721709	1.65148			1.77901
Area	Anti-ASC	6.252	Anti-ASC antibody_2	2	Time	9.64978	2.46215	0.159949	3.6601			3.94274
Area	Anti-ASC	9.941	Anti-ASC antibody_2	2	Time	9.64978	2.46215	0.100594	2.30187			2.47963
Area	Anti-ASC	7.416	Anti-ASC antibody_2	2	Time	9.64978	2.46215	0.134844	3.08562			3.32389
Area	Anti-ASC	10.255	Anti-ASC antibody_3	3	Time	9.64978	2.46215	0.0975134	2.23139			2.40371
Area	Anti-ASC	8.603	Anti-ASC antibody_3	3	Time	9.64978	2.46215	0.116239	2.65988			2.86528
Area	Anti-ASC	7.807	Anti-ASC antibody_3	3	Time	9.64978	2.46215	0.12809	2.93108			3.15742
Area	Isotype	15.627	Anti-Isotype antibody_1	1	Time	19.7298	3.98564	0.0639918	1.46432	1.20557	0.0857805	1.5774	1.23925	1.09071	1.5774
Area	Isotype	14.926	Anti-Isotype antibody_1	1	Time	19.7298	3.98564	0.0669972	1.53309			1.65148
Area	Isotype	14.442	Anti-Isotype antibody_1	1	Time	19.7298	3.98564	0.0692425	1.58447			1.70683
Area	Isotype	22.6	Anti-Isotype antibody_2	2	Time	19.7298	3.98564	0.0442478	1.01252			1.09071
Area	Isotype	21.485	Anti-Isotype antibody_2	2	Time	19.7298	3.98564	0.0465441	1.06507			1.14731
Area	Isotype	23.933	Anti-Isotype antibody_2	2	Time	19.7298	3.98564	0.0417833	0.956125			1.02996
Area	Isotype	19.446	Anti-Isotype antibody_3	3	Time	19.7298	3.98564	0.0514245	1.17674			1.26761
Area	Isotype	25.218	Anti-Isotype antibody_3	3	Time	19.7298	3.98564	0.0396542	0.907405			0.977476
Area	Isotype	19.891	Anti-Isotype antibody_3	3	Time	19.7298	3.98564	0.050274	1.15042			1.23925
Integrated_density	Untreated	2244.84	Untreated_1	1	Time	2109.16	415.147	0.000445467	0.908619	1	0.0637265	0.978247	1	0.942705	1.29097
Integrated_density	Untreated	1696.67	Untreated_1	1	Time	2109.16	415.147	0.00058939	1.20218			1.2943
Integrated_density	Untreated	1701.05	Untreated_1	1	Time	2109.16	415.147	0.000587873	1.19908			1.29097
Integrated_density	Untreated	2196	Untreated_2	2	Time	2109.16	415.147	0.000455373	0.928823			1
Integrated_density	Untreated	1924.13	Untreated_2	2	Time	2109.16	415.147	0.000519714	1.06006			1.14129
Integrated_density	Untreated	1609.45	Untreated_2	2	Time	2109.16	415.147	0.000621329	1.26732			1.36444
Integrated_density	Untreated	2884.53	Untreated_3	3	Time	2109.16	415.147	0.000346677	0.707117			0.761304
Integrated_density	Untreated	2329.47	Untreated_3	3	Time	2109.16	415.147	0.000429282	0.875606			0.942705
Integrated_density	Untreated	2396.3	Untreated_3	3	Time	2109.16	415.147	0.00041731	0.851187			0.916414
Integrated_density	Anti-ASC	1115.26	Anti-ASC antibody_1	1	Time	843.852	210.432	0.00089665	1.8289	2.55805	0.21776	1.96905	2.51492	2.43169	3.28471
Integrated_density	Anti-ASC	898.818	Anti-ASC antibody_1	1	Time	843.852	210.432	0.00111257	2.26931			2.44321
Integrated_density	Anti-ASC	1174.53	Anti-ASC antibody_1	1	Time	843.852	210.432	0.000851404	1.73661			1.86969
Integrated_density	Anti-ASC	547	Anti-ASC antibody_2	2	Time	843.852	210.432	0.00182815	3.72888			4.01463
Integrated_density	Anti-ASC	873.19	Anti-ASC antibody_2	2	Time	843.852	210.432	0.00114523	2.33592			2.51492
Integrated_density	Anti-ASC	645.431	Anti-ASC antibody_2	2	Time	843.852	210.432	0.00154935	3.16021			3.40238
Integrated_density	Anti-ASC	903.076	Anti-ASC antibody_3	3	Time	843.852	210.432	0.00110733	2.25861			2.43169
Integrated_density	Anti-ASC	768.812	Anti-ASC antibody_3	3	Time	843.852	210.432	0.00130071	2.65305			2.85636
Integrated_density	Anti-ASC	668.553	Anti-ASC antibody_3	3	Time	843.852	210.432	0.00149577	3.05092			3.28471
Integrated_density	Isotype	1275.57	Anti-Isotype antibody_1	1	Time	1752.37	379.998	0.000783965	1.59905	1.21778	0.0940061	1.72159	1.22948	1.08252	1.65753
Integrated_density	Isotype	1324.87	Anti-Isotype antibody_1	1	Time	1752.37	379.998	0.000754794	1.53955			1.65753
Integrated_density	Isotype	1283.5	Anti-Isotype antibody_1	1	Time	1752.37	379.998	0.000779117	1.58916			1.71094
Integrated_density	Isotype	2028.6	Anti-Isotype antibody_2	2	Time	1752.37	379.998	0.000492951	1.00547			1.08252
Integrated_density	Isotype	1914.26	Anti-Isotype antibody_2	2	Time	1752.37	379.998	0.000522395	1.06553			1.14718
Integrated_density	Isotype	2149.39	Anti-Isotype antibody_2	2	Time	1752.37	379.998	0.000465247	0.948964			1.02168
Integrated_density	Isotype	1742.99	Anti-Isotype antibody_3	3	Time	1752.37	379.998	0.000573727	1.17023			1.25991
Integrated_density	Isotype	2266.06	Anti-Isotype antibody_3	3	Time	1752.37	379.998	0.000441294	0.900106			0.969083
Integrated_density	Isotype	1786.13	Anti-Isotype antibody_3	3	Time	1752.37	379.998	0.00055987	1.14197			1.22948

## Sheet: Fig 4F and 4H_effect
Type	Group	Signal	Name	Number	Timepoint	Mean	SD	Effect_mean	Fold_red	Mean_fold_red	Fold_red_SEM	Median_fold_red	IQR_1	IQR_3
Area	Untreated	25.053	Untreated_1	1	Time	23.6327	4.5666	0.0399154	0.913381	1	0.0625162	1	0.947021	1.27548
Area	Anti-ASC	12.679	Anti-ASC antibody_1	1	Time	9.64978	2.46215	0.0788706	1.80479	2.51174	0.212861	2.47963	2.40371	3.15742
Area	Isotype	15.627	Anti-Isotype antibody_1	1	Time	19.7298	3.98564	0.0639918	1.46432	1.20557	0.0857805	1.23925	1.09071	1.5774
Integrated_density	Untreated	2244.84	Untreated_1	1	Time	2109.16	415.147	0.000445467	0.908619	1	0.0637265	1	0.942705	1.29097
Integrated_density	Anti-ASC	1115.26	Anti-ASC antibody_1	1	Time	843.852	210.432	0.00089665	1.8289	2.55805	0.21776	2.51492	2.43169	3.28471
Integrated_density	Isotype	1275.57	Anti-Isotype antibody_1	1	Time	1752.37	379.998	0.000783965	1.59905	1.21778	0.0940061	1.22948	1.08252	1.65753
