# Supplementary material for: The ASC inflammasome adapter governs SAA-derived protein aggregation in inflammatory amyloidosis
Source: EMBO Mol Med. 2024 Jul 30;16(9):2024–42. doi: 10.1038/s44321-024-00107-0 (PMC11393341; doi:10.1038/s44321-024-00107-0)
Supplement: Supplementary file 7 — Source data Fig. 5 [file 44321_2024_107_MOESM7_ESM.zip]

Archive with 3 entries (2 files):
- Source data_Figure 5/
- Source data_Figure 5/Losa et al._Source data_Fig5.xlsx
- __MACOSX/Source data_Figure 5/._Losa et al._Source data_Fig5.xlsx
