# Supplementary material for: The ASC inflammasome adapter governs SAA-derived protein aggregation in inflammatory amyloidosis
Source: EMBO Mol Med. 2024 Jul 30;16(9):2024–42. doi: 10.1038/s44321-024-00107-0 (PMC11393341; doi:10.1038/s44321-024-00107-0)
Supplement: Supplementary file 7 — Source data Fig. 5 [file 44321_2024_107_MOESM7_ESM.zip › Source data_Figure 5/Losa et al._Source data_Fig5.xlsx]

## Sheet: Fig 5B
Index	Age	Sex
0	39	Female
1	79	Male
2	78	Male
3	52	Female
4	71	Female
5	66	Female
6	62	Male
7	77	Male
8	45	Female
9	70	Female
10	30	Male
11	49	Male
12	85	Female
13	70	Female
14	61	Female
15	35	Female
16	33	Male
17	59	Male
18	36	Female
19	40	Male
20	66	Female
21	56	Female
22	60	Male
23	69	Female
24	67	Female
25	50	Female
26	60	Female
27	65	Male
28	70	Male
29	58	Female
30	51	Female
31	50	Male
32	64	Male
33	60	Male
34	44	Male
35	54	Female
36	35	Female
37	58	Female
38	77	Male
39	78	Male
40	47	Female
41	75	Male
42	26	Female
43	63	Male
44	45	Male
45	38	Male
46	38	Male
47	76	Male
48	60	Female
49	66	Male
50	47	Female
51	31	Male
52	73	Male
53	67	Male
54	31	Male
55	41	Male
56	29	Female
57	31	Female
58	70	Male
59	65	Male
60	18	Female
61	75	Male
62	50	Male
63	62	Male
64	44	Male
65	46	Female
66	72	Male
67	31	Male
68	57	Male
69	86	Male
70	44	Female
71	48	Male
72	34	Female
73	54	Male
74	73	Male
75	46	Male
76	51	Male
77	39	Female
78	65	Female
79	39	Male
80	32	Female
81	58	Female
82	86	Female
83	37	Male
84	37	Female
85	60	Male
86	54	Female
87	60	Female
88	46	Male
89	20	Female
90	53	Female
91	65	Male
92	30	Male
93	71	Male
94	76	Female
95	72	Male
96	67	Male
97	23	Female
98	22	Female
99	66	Male
100	63	Female
101	51	Female
102	46	Female
103	61	Female
104	20	Female
105	49	Female
106	48	Female
107	47	Male
108	80	Male
109	62	Male
110	65	Male
111	49	Male
112	62	Male
113	35	Male
114	73	Female
115	67	Male
116	68	Male
117	69	Male
118	42	Female
119	70	Male
120	32	Male
121	29	Male
122	84	Female
123	68	Male
124	49	Male
125	60	Male
126	51	Male
127	74	Male
128	46	Male
129	60	Male
130	59	Male
131	87	Male
132	67	Male
133	43	Male
134	47	Male
135	62	Female
136	58	Male
137	95	Female
138	29	Male
139	24	Female
140	26	Female
141	45	Female
142	62	Male
143	81	Female
144	66	Male
145	63	Male
146	40	Female
147	38	Female
148	23	Female
149	35	Female
150	56	Male
151	57	Male
152	75	Male
153	34	Female
154	78	Female
155	75	Female
156	94	Male
157	57	Male
158	70	Female
159	88	Male
160	56	Male
161	51	Male
162	53	Male
163	30	Female
164	41	Female
165	81	Male
166	58	Male
167	53	Female
168	50	Female
169	43	Male
170	58	Male
171	70	Female
172	44	Female
173	48	Male
174	88	Female
175	25	Male
176	75	Male
177	32	Female
178	70	Female
179	71	Male
180	56	Male
181	76	Male
182	55	Female
183	32	Female
184	24	Female
185	54	Male
186	66	Male
187	61	Female
188	35	Male
189	40	Male
190	93	Female
191	81	Male
192	52	Male
193	66	Male
194	75	Male
195	85	Female
196	63	Female
197	70	Female
198	29	Female
199	22	Female
200	66	Female
201	73	Female
202	76	Female
203	55	Female
204	67	Female
205	74	Male
206	78	Female
207	76	Male
208	23	Female
209	52	Female
210	57	Female
211	72	Female
212	53	Male
213	47	Male
214	43	Female
215	65	Female
216	69	Male
217	43	Female
218	18	Male
219	41	Female
220	58	Male
221	24	Male
222	47	Female
223	75	Male
224	37	Female
225	74	Male
226	79	Female
227	67	Female
228	34	Female
229	49	Female
230	29	Male
231	81	Male
232	58	Male
233	48	Male
234	61	Female
235	32	Female
236	36	Female
237	71	Male
238	60	Male
239	84	Female
240	25	Male
241	50	Female
242	45	Male
243	39	Male
244	71	Male
245	74	Male
246	51	Male
247	70	Male
248	34	Female
249	60	Male
250	21	Female
251	23	Male
252	74	Male
253	61	Male
254	43	Female
255	49	Female
256	84	Female
257	61	Male
258	41	Male
259	66	Female
260	59	Male
261	69	Male
262	34	Female
263	52	Female
264	43	Female
265	71	Male
266	77	Male
267	40	Female
268	86	Male
269	42	Male
270	38	Female
271	65	Female
272	41	Male
273	57	Female
274	62	Male
275	43	Female
276	88	Female
277	18	Male
278	62	Female
279	66	Male
280	57	Male
281	78	Male
282	64	Female
283	35	Male
284	36	Male
285	67	Male
286	29	Female
287	32	Male
288	59	Female
289	48	Female
290	83	Female
291	52	Male
292	36	Male
293	52	Male
294	59	Male
295	21	Female
296	72	Female
297	44	Female
298	16	Male
299	82	Female
300	75	Male
301	74	Male
302	70	Male
303	45	Male
304	56	Female
305	75	Male
306	65	Male
307	54	Male
308	68	Female
309	25	Female
310	85	Female
311	56	Female
312	72	Male
313	55	Female
314	26	Female
315	24	Female
316	67	Male
317	83	Male
318	76	Female
319	56	Female
320	60	Male
321	54	Male
322	76	Female
323	67	Female
324	45	Female
325	68	Female
326	68	Male
327	35	Male
328	37	Female
329	84	Female
330	32	Female
331	54	Female
332	32	Male
333	59	Male
334	78	Male
335	76	Female
336	59	Male
337	63	Male
338	40	Male
339	53	Female
340	28	Female
341	69	Female
342	63	Female
343	60	Male
344	63	Male
345	63	Male
346	82	Male
347	37	Female
348	34	Female
349	61	Male
350	40	Male
351	28	Female
352	28	Female
353	61	Male
354	44	Female
355	41	Female
356	36	Female
357	43	Male
358	58	Male
359	88	Male
360	89	Female
361	59	Female
362	31	Male
363	45	Female
364	44	Male
365	75	Male
366	49	Male
367	34	Female
368	62	Male
369	41	Female
370	54	Male
371	62	Male
372	62	Female
373	79	Male
374	77	Female
375	60	Male
376	27	Female
377	43	Female
378	45	Female
379	58	Female
380	55	Male
381	79	Male
382	71	Female
383	87	Male
384	20	Female
385	30	Male
386	44	Male
387	38	Female
388	79	Female
389	31	Female
390	70	Male
391	80	Male
392	68	Female
393	39	Female
394	69	Male
395	81	Female
396	23	Male
397	54	Female
398	24	Female
399	51	Male
400	45	Male
401	52	Male
402	44	Female
403	36	Male
404	57	Female
405	66	Male
406	37	Male
407	76	Male
408	34	Female
409	66	Male
410	86	Male
411	67	Female
412	62	Male
413	85	Female
414	63	Female
415	32	Male
416	76	Female
417	32	Male
418	74	Female
419	68	Male
420	36	Female
421	44	Female
422	46	Male
423	37	Female
424	67	Male
425	69	Male
426	75	Male
427	23	Male
428	57	Female
429	32	Male
430	23	Male
431	70	Male
432	43	Female
433	86	Male
434	18	Female
435	24	Female
436	22	Female
437	73	Male
438	75	Female
439	67	Male
440	55	Female
441	66	Male
442	53	Male
443	74	Male
444	42	Male
445	35	Male
446	37	Male
447	16	Female
448	60	Male
449	32	Male
450	62	Male
451	20	Female
452	60	Male
453	69	Female
454	24	Male
455	44	Female
456	24	Female
457	68	Female
458	70	Female
459	59	Female
460	58	Female
461	63	Male
462	52	Male
463	50	Female
464	25	Male
465	56	Female
466	65	Female
467	73	Male
468	20	Male
469	57	Female
470	74	Male
471	55	Female
472	67	Female
473	59	Male
474	47	Male
475	87	Female
476	69	Female
477	44	Female
478	80	Male
479	37	Male
480	33	Female
481	55	Male
482	89	Female
483	76	Female
484	73	Male
485	65	Male
486	41	Female
487	75	Male
488	87	Female
489	48	Male
490	50	Male
491	46	Female
492	36	Male
493	71	Female
494	63	Female
495	79	Male
496	64	Female
497	74	Female
498	50	Male
499	41	Male
500	87	Male
501	36	Female
502	79	Female
503	37	Male
504	48	Female
505	72	Female
506	50	Female
507	50	Female
508	63	Male
509	60	Male
510	69	Male
511	36	Female
512	73	Female
513	75	Female
514	76	Female
515	28	Male
516	28	Female
517	50	Male
518	60	Male
519	57	Male
520	46	Female
521	33	Female
522	62	Male
523	85	Male
524	82	Male
525	49	Male
526	35	Female
527	39	Female
528	84	Male
529	71	Male
530	68	Male
531	30	Male
532	71	Female
533	40	Female
534	48	Male
535	75	Female
536	44	Female
537	48	Male
538	72	Male
539	73	Male
540	47	Female
541	53	Female
542	44	Male
543	65	Male
544	47	Female
545	45	Female
546	68	Male
547	50	Male
548	63	Male
549	60	Male
550	29	Male
551	28	Female
552	47	Male
553	62	Male
554	27	Female
555	69	Female
556	32	Female
557	65	Male
558	27	Male
559	60	Female
560	54	Female
561	55	Female
562	18	Female
563	24	Female
564	31	Female
565	57	Male
566	45	Male
567	42	Male
568	88	Female
569	67	Female
570	24	Male
571	85	Male
572	78	Female
573	41	Male
574	71	Female
575	19	Female
576	77	Male
577	72	Female
578	57	Male
579	78	Female
580	89	Male
581	76	Male
582	47	Female
583	44	Male
584	62	Male
585	65	Male
586	65	Female
587	72	Male
588	57	Male
589	57	Female
590	61	Female
591	55	Male
592	40	Female
593	48	Female
594	63	Male
595	22	Female
596	57	Male
597	84	Male
598	40	Male
599	32	Female
600	73	Male
601	54	Female
602	79	Male
603	78	Male
604	65	Female
605	70	Female
606	78	Male
607	77	Female
608	24	Female
609	40	Male
610	86	Male
611	63	Male
612	67	Male
613	86	Female
614	53	Male
615	70	Female
616	75	Female
617	63	Female
618	27	Female
619	68	Female
620	37	Male
621	37	Female
622	52	Female
623	62	Male
624	54	Male
625	47	Male
626	30	Male
627	45	Female
628	53	Male
629	51	Female
630	55	Male
631	42	Male
632	37	Female
633	83	Male
634	43	Female
635	73	Male
636	26	Male
637	33	Male
638	35	Male
639	54	Male
640	30	Female
641	84	Male
642	65	Male
643	59	Male
644	49	Male
645	26	Female
646	30	Female
647	42	Male
648	26	Male
649	29	Female
650	48	Female
651	44	Male
652	81	Male
653	65	Female
654	43	Female
655	61	Male
656	45	Male
657	31	Female
658	57	Male
659	58	Male
660	72	Female
661	90	Female
662	65	Male
663	36	Female
664	51	Male
665	53	Female
666	59	Female
667	85	Male
668	63	Male
669	52	Female
670	61	Female
671	44	Female
672	32	Male
673	78	Male
674	53	Male
675	51	Male
676	61	Male
677	91	Female
678	35	Female
679	72	Female
680	52	Male
681	38	Female
682	74	Female
683	60	Female
684	86	Male
685	31	Female
686	63	Male
687	69	Male
688	89	Male
689	83	Female
690	23	Male
691	65	Female
692	46	Female
693	47	Male
694	60	Female
695	63	Male
696	65	Male
697	39	Female
698	31	Female
699	34	Male
700	43	Male
701	35	Male
702	59	Female
703	26	Female
704	30	Male
705	23	Female
706	82	Female
707	22	Male
708	40	Male
709	54	Female
710	56	Male
711	26	Female
712	50	Male
713	51	Female
714	63	Female
715	50	Female
716	59	Male
717	71	Male
718	65	Female
719	72	Female
720	50	Female
721	22	Male
722	83	Female
723	27	Female
724	47	Male
725	85	Male
726	71	Male
727	51	Female
728	48	Female
729	49	Female
730	68	Female
731	56	Male
732	35	Female
733	65	Male
734	81	Female
735	58	Male
736	28	Female
737	75	Male
738	49	Female
739	29	Male
740	36	Female
741	66	Female
742	61	Male
743	56	Male
744	74	Female
745	70	Male
746	69	Female
747	33	Male
748	45	Male
749	65	Male
750	68	Male
751	20	Male
752	25	Female
753	83	Male
754	47	Female
755	58	Male
756	51	Female
757	40	Male
758	50	Male
759	55	Female
760	37	Female
761	62	Male
762	35	Female
763	68	Female
764	66	Male
765	48	Male
766	38	Male
767	64	Male
768	67	Male
769	38	Female
770	65	Male
771	54	Female
772	60	Female
773	73	Female
774	49	Female
775	72	Female
776	40	Male
777	43	Male
778	57	Male
779	56	Male
780	70	Female
781	48	Male
782	54	Male
783	49	Female
784	71	Male
785	57	Female
786	36	Male
787	65	Female
788	78	Male
789	43	Female
790	75	Female
791	61	Male
792	80	Female
793	55	Female
794	23	Male
795	38	Male
796	65	Male
797	73	Male
798	39	Male
799	50	Male
800	78	Male
801	20	Male
802	51	Male
803	40	Male
804	29	Female
805	35	Female
806	57	Male
807	48	Male
808	83	Male
809	83	Male
810	48	Female
811	79	Male
812	61	Male
813	42	Female
814	47	Male
815	56	Female
816	71	Male
817	85	Male
818	35	Female
819	77	Female
820	89	Male
821	67	Female
822	73	Female
823	32	Female
824	48	Male
825	37	Female
826	37	Male
827	57	Male
828	27	Female
829	73	Male
830	48	Female
831	60	Female
832	20	Female
833	78	Male
834	67	Male
835	40	Male
836	56	Female
837	57	Male
838	66	Female
839	31	Female
840	56	Male
841	58	Female
842	77	Male
843	41	Male
844	54	Male
845	76	Male
846	37	Male
847	57	Female
848	40	Female
849	30	Male
850	75	Male
851	53	Male
852	68	Female
853	58	Female
854	49	Male
855	77	Male
856	79	Male
857	26	Female
858	30	Female
859	32	Female
860	60	Male
861	83	Male
862	63	Male
863	59	Male
864	73	Male
865	49	Male
866	33	Male
867	35	Female
868	33	Female
869	55	Male
870	70	Male
871	52	Female
872	41	Female
873	65	Female
874	54	Male
875	45	Female
876	73	Male
877	33	Male
878	47	Male
879	26	Female
880	47	Male
881	53	Female
882	21	Female
883	67	Female
884	51	Male
885	58	Male
886	77	Male
887	16	Male
888	63	Male
889	76	Male
890	69	Male
891	43	Female
892	40	Male
893	42	Female
894	70	Male
895	89	Male
896	56	Male
897	69	Female
898	68	Male
899	40	Male
900	67	Male
901	44	Male
902	53	Male
903	70	Male
904	49	Female
905	36	Female
906	86	Female
907	54	Male
908	75	Male
909	24	Female
910	59	Male
911	57	Male
912	18	Male
913	48	Male
914	38	Male
915	40	Male
916	33	Male
917	44	Male
918	78	Male
919	36	Female
920	60	Male
921	67	Female
922	67	Male
923	32	Female
924	39	Female
925	79	Male
926	48	Male
927	66	Male
928	39	Male
929	35	Female
930	44	Male
931	39	Female
932	74	Female
933	66	Male
934	47	Male
935	26	Female
936	51	Male
937	45	Female
938	38	Female
939	80	Female
940	38	Female
941	37	Male
942	73	Female
943	49	Male
944	49	Female
945	86	Female
946	62	Male
947	81	Male
948	39	Female
949	67	Male
950	32	Male
951	52	Male
952	49	Male
953	23	Male
954	58	Female
955	78	Male
956	75	Female
957	44	Female
958	30	Female
959	31	Male
960	26	Male
961	59	Female
962	82	Female
963	52	Female
964	80	Male
965	67	Female
966	21	Female
967	59	Male
968	64	Female
969	71	Male
970	34	Female
971	35	Female
972	38	Male
973	89	Female
974	90	Female
975	74	Male
976	24	Female
977	75	Male
978	33	Male
979	69	Male
980	50	Male
981	40	Female
982	48	Male
983	36	Female
984	54	Male
985	65	Female
986	50	Female
987	62	Male
988	55	Male
989	65	Male
990	76	Male
991	76	Female
992	47	Male
993	45	Male
994	57	Male
995	30	Female
996	25	Male
997	60	Male
998	73	Female
999	31	Male
1000	75	Male
1001	25	Female
1002	42	Female
1003	48	Female
1004	60	Female
1005	31	Female
1006	25	Female
1007	51	Female
1008	61	Male
1009	78	Male
1010	61	Male
1011	63	Female
1012	58	Male
1013	92	Female
1014	65	Male
1015	64	Male
1016	57	Male
1017	52	Female
1018	32	Female
1019	94	Male
1020	31	Male
1021	50	Male
1022	46	Male
1023	59	Male
1024	37	Male
1025	84	Female
1026	30	Male
1027	51	Female
1028	17	Female
1029	42	Male
1030	68	Male
1031	35	Male
1032	56	Male
1033	30	Female
1034	29	Male
1035	28	Female
1036	21	Female
1037	72	Female
1038	35	Female
1039	65	Male
1040	71	Female
1041	30	Female
1042	25	Female
1043	36	Female
1044	30	Male
1045	47	Female
1046	59	Female
1047	75	Female
1048	74	Male
1049	32	Male
1050	64	Male
1051	31	Male
1052	72	Male
1053	47	Female
1054	31	Female
1055	41	Female
1056	86	Male
1057	23	Male
1058	41	Female
1059	54	Male
1060	42	Male
1061	45	Male
1062	87	Male
1063	64	Male
1064	77	Male
1065	29	Male
1066	66	Female
1067	50	Female
1068	49	Female
1069	70	Male
1070	19	Male
1071	74	Male
1072	48	Male
1073	39	Female
1074	46	Female
1075	67	Female
1076	67	Male
1077	50	Male
1078	34	Female
1079	70	Female
1080	57	Male
1081	54	Female
1082	24	Male
1083	83	Female
1084	77	Male
1085	18	Female
1086	80	Male
1087	44	Male
1088	37	Male
1089	84	Female
1090	65	Male
1091	66	Female
1092	86	Female
1093	69	Male
1094	78	Female
1095	60	Female
1096	53	Male
1097	19	Male
1098	61	Male
1099	63	Male
1100	79	Female
1101	83	Female
1102	58	Male
1103	32	Female
1104	34	Male
1105	56	Female
1106	78	Female
1107	49	Male
1108	45	Male
1109	47	Male
1110	34	Female
1111	19	Male
1112	33	Male
1113	37	Male
1114	64	Male
1115	54	Female
1116	76	Female
1117	63	Male
1118	49	Female
1119	49	Female
1120	56	Female
1121	50	Male
1122	19	Male
1123	72	Male
1124	58	Male
1125	23	Female
1126	70	Female
1127	68	Male
1128	63	Male
1129	52	Female
1130	51	Female
1131	62	Female
1132	43	Male
1133	73	Male
1134	55	Male
1135	64	Male
1136	67	Female
1137	16	Female
1138	61	Male
1139	68	Male
1140	66	Female
1141	54	Female
1142	73	Female
1143	22	Male
1144	78	Female
1145	67	Male
1146	28	Female
1147	90	Female
1148	42	Female
1149	58	Female
1150	70	Male
1151	37	Female
1152	72	Female
1153	55	Female
1154	51	Male
1155	44	Female
1156	79	Female
1157	92	Male
1158	46	Female
1159	45	Male
1160	48	Male
1161	75	Female
1162	73	Female
1163	32	Female
1164	43	Male
1165	51	Male
1166	56	Female
1167	70	Male
1168	69	Female
1169	89	Female
1170	76	Female
1171	59	Male
1172	71	Male
1173	48	Female
1174	20	Male
1175	26	Female
1176	46	Male
1177	41	Male
1178	17	Female
1179	62	Male
1180	64	Female
1181	59	Male
1182	30	Male
1183	80	Female
1184	63	Female
1185	20	Female
1186	41	Female
1187	35	Male
1188	43	Female
1189	61	Male
1190	68	Male
1191	47	Female
1192	53	Female
1193	61	Male
1194	53	Female
1195	38	Female
1196	26	Male
1197	45	Male
1198	19	Female
1199	93	Female
1200	44	Female
1201	58	Female
1202	33	Female
1203	46	Male
1204	64	Male
1205	61	Female
1206	46	Female
1207	66	Male
1208	78	Male
1209	88	Female
1210	50	Female
1211	33	Female
1212	96	Female
1213	58	Male
1214	52	Female
1215	64	Female
1216	56	Female
1217	38	Male
1218	26	Male
1219	39	Male
1220	60	Male
1221	53	Female
1222	57	Male
1223	81	Female
1224	65	Male
1225	96	Male
1226	40	Female
1227	48	Male
1228	75	Female
1229	58	Male
1230	71	Male
1231	49	Male
1232	88	Female
1233	47	Male
1234	76	Male
1235	68	Male
1236	50	Male
1237	58	Female
1238	49	Male
1239	59	Female
1240	55	Male
1241	67	Male
1242	73	Female
1243	52	Male
1244	39	Male
1245	28	Female
1246	47	Male
1247	58	Male
1248	66	Female
1249	28	Female
1250	24	Female
1251	34	Female
1252	57	Female
1253	51	Male
1254	58	Female
1255	41	Female
1256	69	Male
1257	65	Male
1258	41	Male
1259	58	Female
1260	40	Male
1261	39	Female
1262	26	Male
1263	38	Male
1264	40	Female
1265	57	Female
1266	33	Female
1267	24	Male
1268	52	Female
1269	37	Female
1270	60	Male
1271	75	Female
1272	91	Male
1273	73	Male
1274	48	Female
1275	49	Male
1276	73	Female
1277	26	Female
1278	79	Male
1279	34	Male
1280	55	Male
1281	51	Male
1282	65	Male
1283	38	Male
1284	65	Female
1285	60	Female
1286	52	Male
1287	33	Female
1288	31	Male
1289	83	Female
1290	73	Male
1291	71	Female
1292	65	Female
1293	81	Female
1294	32	Male
1295	85	Male
1296	18	Male
1297	66	Male
1298	49	Male
1299	75	Male
1300	63	Male
1301	46	Male
1302	65	Female
1303	74	Male
1304	70	Female
1305	28	Female
1306	43	Male
1307	31	Female
1308	84	Female
1309	34	Female
1310	54	Female
1311	74	Male
1312	63	Female
1313	63	Female
1314	42	Female
1315	54	Male
1316	23	Female
1317	58	Female
1318	19	Female
1319	38	Male
1320	65	Male
1321	81	Female
1322	54	Female
1323	48	Male
1324	36	Male
1325	72	Male
1326	68	Female
1327	55	Male
1328	70	Female
1329	48	Male
1330	72	Male
1331	26	Female
1332	27	Female
1333	65	Female
1334	38	Female
1335	54	Female
1336	46	Female
1337	69	Female
1338	62	Female
1339	43	Female
1340	38	Male
1341	78	Male
1342	67	Female
1343	75	Female
1344	44	Female
1345	47	Male
1346	50	Male
1347	34	Female
1348	70	Female
1349	41	Male
1350	87	Male
1351	49	Male
1352	23	Female
1353	62	Male
1354	60	Male
1355	40	Female
1356	40	Male
1357	30	Female
1358	53	Male
1359	43	Male
1360	42	Female
1361	68	Male
1362	62	Male
1363	76	Female
1364	91	Female
1365	60	Male
1366	71	Male
1367	46	Female
1368	56	Male
1369	64	Female
1370	21	Male
1371	45	Female
1372	75	Male
1373	27	Female
1374	84	Female
1375	55	Female
1376	45	Female
1377	43	Female
1378	36	Female
1379	61	Female
1380	56	Male
1381	44	Male
1382	70	Male
1383	81	Male
1384	37	Female
1385	67	Male
1386	32	Female
1387	55	Male
1388	73	Male
1389	74	Female
1390	69	Female
1391	32	Male
1392	70	Male
1393	52	Female
1394	69	Male
1395	39	Female
1396	87	Female
1397	37	Male
1398	63	Male
1399	57	Male
1400	55	Male
1401	37	Female
1402	70	Male
1403	66	Female
1404	48	Male
1405	61	Male
1406	52	Male
1407	67	Male
1408	48	Female
1409	49	Male
1410	56	Female
1411	37	Male
1412	61	Female
1413	59	Female
1414	20	Male
1415	38	Female
1416	27	Male
1417	71	Male
1418	57	Male
1419	27	Female
1420	83	Female
1421	73	Female
1422	57	Female
1423	51	Male
1424	56	Male
1425	46	Male
1426	36	Female
1427	55	Male
1428	68	Female
1429	30	Female
1430	57	Male
1431	60	Male
1432	61	Female
1433	61	Female
1434	31	Female
1435	78	Female
1436	58	Female
1437	52	Male
1438	48	Male
1439	19	Male
1440	55	Male
1441	37	Male
1442	80	Female
1443	80	Male
1444	96	Female
1445	84	Male
1446	50	Female
1447	34	Male
1448	49	Female
1449	24	Male
1450	59	Female
1451	76	Female
1452	58	Male
1453	24	Male
1454	66	Male
1455	84	Male
1456	30	Female
1457	56	Male
1458	90	Female
1459	36	Female
1460	38	Female
1461	86	Female
1462	57	Female
1463	53	Male
1464	31	Female
1465	87	Female
1466	62	Male
1467	58	Female
1468	42	Male
1469	67	Female
1470	67	Female
1471	62	Male
1472	70	Female
1473	60	Male
1474	42	Female
1475	33	Male
1476	49	Female
1477	83	Male
1478	79	Male
1479	47	Male
1480	69	Male
1481	84	Female
1482	51	Male
1483	29	Female
1484	30	Male
1485	71	Male
1486	43	Male
1487	24	Male
1488	81	Female
1489	71	Female
1490	32	Female
1491	47	Female
1492	51	Male
1493	28	Male
1494	27	Female
1495	91	Male
1496	59	Male
1497	74	Female
1498	63	Male
1499	77	Male
1500	33	Female
1501	55	Female
1502	32	Male
1503	62	Female
1504	45	Female
1505	62	Female
1506	50	Female
1507	49	Female
1508	43	Male
1509	59	Male
1510	39	Female
1511	19	Female
1512	81	Female
1513	44	Male
1514	57	Female
1515	30	Female
1516	90	Female
1517	30	Female
1518	51	Female
1519	25	Female
1520	27	Female
1521	68	Female
1522	58	Female
1523	35	Female
1524	33	Female
1525	67	Male
1526	54	Male
1527	44	Male
1528	34	Male
1529	68	Female
1530	25	Female
1531	71	Male
1532	32	Female
1533	33	Male
1534	56	Female
1535	71	Male
1536	28	Female
1537	92	Female
1538	67	Male
1539	78	Female
1540	53	Male
1541	48	Female
1542	58	Female
1543	44	Female
1544	56	Male
1545	67	Male
1546	72	Male
1547	27	Male
1548	73	Female
1549	33	Female
1550	80	Male
1551	58	Male
1552	33	Male
1553	48	Female
1554	56	Female
1555	24	Female
1556	55	Female
1557	46	Male
1558	55	Female
1559	32	Female
1560	84	Male
1561	62	Male
1562	29	Male
1563	32	Male
1564	82	Male
1565	67	Male
1566	76	Male
1567	56	Female
1568	32	Female
1569	27	Female
1570	87	Male
1571	72	Female
1572	44	Male
1573	32	Female
1574	30	Female
1575	29	Female
1576	37	Male
1577	69	Male
1578	31	Male
1579	60	Male
1580	55	Male
1581	43	Female
1582	45	Female
1583	57	Female
1584	60	Female
1585	36	Male
1586	56	Female
1587	56	Male
1588	41	Male
1589	35	Male
1590	56	Female
1591	32	Female
1592	18	Male
1593	37	Female
1594	66	Male
1595	36	Male
1596	40	Female
1597	64	Male
1598	86	Male
1599	62	Male
1600	50	Male
1601	41	Female
1602	74	Male
1603	56	Male
1604	73	Male
1605	49	Female
1606	41	Female
1607	41	Male
1608	79	Female
1609	50	Female
1610	43	Male
1611	59	Female
1612	32	Male
1613	50	Female
1614	72	Female
1615	37	Female
1616	22	Male
1617	22	Male
1618	33	Male
1619	83	Male
1620	49	Female
1621	27	Female
1622	56	Female
1623	83	Male
1624	54	Male
1625	30	Female
1626	66	Female
1627	80	Male
1628	71	Female
1629	52	Female
1630	55	Male
1631	23	Female
1632	57	Female
1633	24	Male
1634	60	Female
1635	80	Female
1636	33	Female
1637	22	Male
1638	70	Female
1639	53	Male
1640	45	Male
1641	89	Male
1642	50	Male
1643	56	Male
1644	67	Male
1645	49	Male
1646	36	Female
1647	42	Female
1648	51	Male
1649	46	Male
1650	81	Male
1651	44	Female
1652	67	Male
1653	71	Male
1654	31	Male
1655	45	Female
1656	44	Female
1657	36	Male
1658	72	Male
1659	50	Female
1660	49	Male
1661	78	Female
1662	35	Male
1663	36	Female
1664	72	Male
1665	22	Male
1666	65	Male
1667	70	Male
1668	84	Female
1669	63	Female
1670	40	Female
1671	67	Male
1672	82	Female
1673	73	Female
1674	87	Female
1675	47	Female
1676	77	Male
1677	26	Male
1678	83	Female
1679	56	Male
1680	34	Female
1681	63	Female
1682	34	Female
1683	52	Male
1684	50	Male
1685	31	Female
1686	37	Female
1687	53	Male
1688	73	Female
1689	75	Female
1690	71	Male
1691	40	Female
1692	73	Male
1693	70	Male
1694	34	Female
1695	82	Male
1696	24	Female
1697	72	Male
1698	56	Male
1699	40	Male
1700	59	Male
1701	33	Male
1702	59	Male
1703	62	Female
1704	56	Male
1705	71	Male
1706	56	Female
1707	30	Female
1708	61	Female
1709	37	Female
1710	34	Male
1711	49	Male
1712	68	Female
1713	60	Female
1714	59	Male
1715	42	Female
1716	67	Male
1717	61	Male
1718	60	Female
1719	24	Female
1720	74	Female
1721	46	Male
1722	78	Male
1723	49	Female
1724	54	Female
1725	71	Male
1726	65	Male
1727	71	Male
1728	28	Male
1729	39	Female
1730	27	Male
1731	61	Male
1732	59	Male
1733	46	Male
1734	78	Male
1735	56	Male
1736	72	Male
1737	60	Male
1738	65	Female
1739	71	Male
1740	80	Female
1741	60	Male
1742	60	Female
1743	73	Male
1744	24	Male
1745	61	Female
1746	65	Male
1747	80	Male
1748	56	Male
1749	51	Female
1750	41	Male
1751	51	Male
1752	29	Female
1753	42	Male
1754	33	Female
1755	29	Female
1756	35	Female
1757	65	Male
1758	54	Male
1759	82	Male
1760	48	Female
1761	23	Female
1762	41	Female
1763	70	Male
1764	59	Male
1765	57	Male
1766	53	Female
1767	77	Male
1768	60	Male
1769	61	Female
1770	60	Female
1771	31	Male
1772	61	Male
1773	79	Male
1774	46	Female
1775	76	Male
1776	58	Male
1777	18	Female
1778	61	Male
1779	53	Female
1780	43	Female
1781	28	Male
1782	45	Male
1783	66	Male
1784	77	Male
1785	65	Female
1786	70	Male
1787	54	Male
1788	56	Male
1789	38	Female
1790	67	Male
1791	53	Male
1792	62	Male
1793	82	Male
1794	76	Male
1795	72	Male
1796	19	Female
1797	64	Female
1798	42	Male
1799	76	Female
1800	69	Female
1801	71	Female
1802	53	Male
1803	55	Male
1804	65	Female
1805	54	Female
1806	49	Female
1807	84	Male
1808	71	Female
1809	76	Male
1810	84	Female
1811	45	Male
1812	70	Male
1813	47	Male
1814	57	Male
1815	61	Male
1816	87	Male
1817	47	Female
1818	57	Female
1819	69	Male
1820	53	Male
1821	18	Male
1822	47	Female
1823	50	Male
1824	76	Male
1825	19	Female
1826	69	Male
1827	29	Female
1828	27	Female
1829	69	Male
1830	66	Female
1831	40	Female
1832	60	Female
1833	61	Female
1834	33	Female
1835	44	Female
1836	46	Female
1837	32	Male
1838	52	Male
1839	67	Female
1840	58	Male
1841	57	Male
1842	38	Female
1843	62	Male
1844	27	Female
1845	73	Female
1846	68	Female
1847	50	Male
1848	42	Female
1849	62	Male
1850	46	Male
1851	35	Female
1852	60	Female
1853	58	Male
1854	78	Male
1855	57	Male
1856	31	Female
1857	22	Male
1858	54	Male
1859	63	Female
1860	84	Male
1861	47	Male
1862	18	Female
1863	71	Male
1864	55	Male
1865	78	Female
1866	73	Female
1867	69	Male
1868	50	Male
1869	63	Male
1870	68	Male
1871	76	Female
1872	64	Female
1873	61	Female
1874	63	Male
1875	78	Male
1876	63	Female
1877	41	Female
1878	45	Female
1879	69	Male
1880	64	Female
1881	52	Female
1882	23	Female
1883	47	Male
1884	45	Female
1885	58	Male
1886	55	Female
1887	50	Male
1888	54	Male
1889	72	Male
1890	42	Female
1891	62	Female
1892	52	Male
1893	56	Female
1894	69	Female
1895	49	Male
1896	49	Female
1897	52	Male
1898	39	Female
1899	72	Male
1900	58	Female
1901	37	Female
1902	86	Male
1903	62	Female
1904	28	Female
1905	80	Female
1906	28	Female
1907	49	Male
1908	26	Male
1909	22	Male
1910	71	Female
1911	50	Female
1912	81	Female
1913	29	Male
1914	37	Female
1915	43	Male
1916	85	Female
1917	37	Male
1918	74	Female
1919	41	Female
1920	32	Female
1921	75	Female
1922	76	Male
1923	52	Male
1924	56	Male
1925	60	Male
1926	53	Male
1927	53	Male
1928	28	Male
1929	67	Male
1930	81	Male
1931	61	Female
1932	44	Female
1933	43	Female
1934	36	Male
1935	36	Female
1936	53	Male
1937	57	Female
1938	69	Female
1939	81	Female
1940	44	Male
1941	36	Male
1942	67	Male
1943	67	Male
1944	84	Male
1945	50	Male
1946	58	Female
1947	51	Male
1948	38	Female
1949	69	Male
1950	84	Male
1951	20	Female
1952	26	Female
1953	62	Female
1954	49	Male
1955	39	Female
1956	47	Female
1957	76	Male
1958	51	Male
1959	72	Male
1960	72	Male
1961	83	Male
1962	29	Male
1963	33	Female
1964	30	Male
1965	63	Female
1966	36	Male
1967	65	Male
1968	86	Female
1969	52	Male
1970	51	Male
1971	78	Male
1972	37	Female
1973	81	Male
1974	64	Male
1975	75	Female
1976	38	Male
1977	33	Female
1978	72	Female
1979	60	Female
1980	30	Female
1981	51	Male
1982	63	Male
1983	29	Male
1984	32	Female
1985	45	Male
1986	58	Male
1987	39	Female
1988	54	Female
1989	58	Female
1990	44	Female
1991	21	Male
1992	84	Male
1993	23	Female
1994	33	Female
1995	88	Male
1996	62	Female
1997	77	Female
1998	73	Male
[truncated: 17,335 more rows]

## Sheet: Fig 5C
Index	All	Error	Hit	Group
1	0	0.348499	FALSE	00_All
2	0	0.00898462	FALSE	00_All
3	0	0.0378786	FALSE	00_All
4	0	0.024481	FALSE	00_All
5	0	0.0443545	FALSE	00_All
6	0	0.123976	FALSE	00_All
7	0	0.06771	FALSE	00_All
8	0	0.0104761	FALSE	00_All
9	0	0.010961	FALSE	00_All
10	0	0.0409705	FALSE	00_All
11	0	0.0321025	FALSE	00_All
12	0	0.002162	FALSE	00_All
13	0	0.00432963	FALSE	00_All
14	0	0.04736	FALSE	00_All
15	0	0.0212714	FALSE	00_All
16	0	0.188131	FALSE	00_All
17	0	0.0321689	FALSE	00_All
18	0	0.0328184	FALSE	00_All
19	0	0.0218455	FALSE	00_All
20	0	0.120652	FALSE	00_All
21	0	0.00282313	FALSE	00_All
22	0	0.0374289	FALSE	00_All
23	0	0.03221	FALSE	00_All
24	0	0.065115	FALSE	00_All
25	0	0.0166994	FALSE	00_All
26	0	0.170965	FALSE	00_All
27	0	0.421569	FALSE	00_All
28	0	0.261993	FALSE	00_All
29	0	0.268089	FALSE	00_All
30	0	0.0164564	FALSE	00_All
31	0	0.015065	FALSE	00_All
32	0	0.247303	FALSE	00_All
33	0	0.0354411	FALSE	00_All
34	0	0.086324	FALSE	00_All
35	0	0.00243763	FALSE	00_All
36	0	0.004779	FALSE	00_All
37	0	0.12272	FALSE	00_All
38	0	0.023078	FALSE	00_All
39	0	0.006119	FALSE	00_All
40	0	0.599888	FALSE	00_All
41	0	0.272234	FALSE	00_All
42	0	0.018713	FALSE	00_All
43	0	0.005865	FALSE	00_All
44	0	0.0064975	FALSE	00_All
45	0	0.00982013	FALSE	00_All
46	0	0.0182266	FALSE	00_All
47	0	0.0349391	FALSE	00_All
48	0	0.01086	FALSE	00_All
49	0	0.018932	FALSE	00_All
50	0	0.015582	FALSE	00_All
51	0	0.133713	FALSE	00_All
52	0	0.080795	FALSE	00_All
53	0	0.0282795	FALSE	00_All
54	0	0.009191	FALSE	00_All
55	0	0.0183561	FALSE	00_All
56	0	0.009985	FALSE	00_All
57	0	0.047433	FALSE	00_All
58	0	0.00801637	FALSE	00_All
59	0	0.035655	FALSE	00_All
60	0	0.0698375	FALSE	00_All
61	0	0.0400364	FALSE	00_All
62	0	0.092675	FALSE	00_All
63	0	0.0396659	FALSE	00_All
64	0	0.0228089	FALSE	00_All
65	0	0.00457263	FALSE	00_All
66	0	0.106745	FALSE	00_All
67	0	0.0289706	FALSE	00_All
68	0	0.379843	FALSE	00_All
69	0	0.0361595	FALSE	00_All
70	0	0.048248	FALSE	00_All
71	0	0.046037	FALSE	00_All
72	0	0.0167455	FALSE	00_All
73	0	0.0255609	FALSE	00_All
74	0	0.0346794	FALSE	00_All
75	0	0.264966	FALSE	00_All
76	0	0.143373	FALSE	00_All
77	0	0.0297836	FALSE	00_All
78	0	0.010624	FALSE	00_All
79	0	0.020155	FALSE	00_All
80	0	0.214683	FALSE	00_All
81	0	0.013133	FALSE	00_All
82	0	0.517362	FALSE	00_All
83	0	0.008448	FALSE	00_All
84	0	0.090987	FALSE	00_All
85	0	0.01463	FALSE	00_All
86	0	0.0558425	FALSE	00_All
87	0	0.008875	FALSE	00_All
88	0	0.0232754	FALSE	00_All
89	0	0.012197	FALSE	00_All
90	0	0.438788	FALSE	00_All
91	0	0.013371	FALSE	00_All
92	0	0.268421	FALSE	00_All
93	0	0.309984	FALSE	00_All
94	0	0.190335	FALSE	00_All
95	0	0.431055	FALSE	00_All
96	0	0.0951574	FALSE	00_All
97	0	0.222228	FALSE	00_All
98	0	0.074415	FALSE	00_All
99	0	0.338734	FALSE	00_All
100	0	0.024376	FALSE	00_All
101	0	0.0165025	FALSE	00_All
102	0	0.333581	FALSE	00_All
103	0	0.05367	FALSE	00_All
104	0	0.0408449	FALSE	00_All
105	0	0.035421	FALSE	00_All
106	0	0.084607	FALSE	00_All
107	0	0.01622	FALSE	00_All
108	0	0.00462587	FALSE	00_All
109	0	0.016888	FALSE	00_All
110	0	0.117352	FALSE	00_All
111	0	0.054728	FALSE	00_All
112	0	0.0853815	FALSE	00_All
113	0	0.0129069	FALSE	00_All
114	0	0.0255295	FALSE	00_All
115	0	0.04708	FALSE	00_All
116	0	0.004568	FALSE	00_All
117	0	0.007477	FALSE	00_All
118	0	0.0164395	FALSE	00_All
119	0	0.022662	FALSE	00_All
120	0	0.00952363	FALSE	00_All
121	0	0.00731262	FALSE	00_All
122	0	0.0145809	FALSE	00_All
123	0	0.0209116	FALSE	00_All
124	0	0.009592	FALSE	00_All
125	0	0.029977	FALSE	00_All
126	0	0.0139195	FALSE	00_All
127	0	0.117506	FALSE	00_All
128	0	0.00360013	FALSE	00_All
129	0	0.027506	FALSE	00_All
130	0	0.257883	FALSE	00_All
131	0	0.024422	FALSE	00_All
132	0	0.022159	FALSE	00_All
133	0	0.0506755	FALSE	00_All
134	0	0.168042	FALSE	00_All
135	0	0.029046	FALSE	00_All
136	0	0.011963	FALSE	00_All
137	0	0.0101466	FALSE	00_All
138	0	0.0143165	FALSE	00_All
139	0	0.013176	FALSE	00_All
140	0	0.032466	FALSE	00_All
141	0	0.202132	FALSE	00_All
142	0	0.028334	FALSE	00_All
143	0	0.010989	FALSE	00_All
144	0	0.014774	FALSE	00_All
145	0	0.153984	FALSE	00_All
146	0	0.01486	FALSE	00_All
147	0	0.018795	FALSE	00_All
148	0	0.19369	FALSE	00_All
149	0	0.0740295	FALSE	00_All
150	0	0.026338	FALSE	00_All
151	0	0.0137836	FALSE	00_All
152	0	0.073295	FALSE	00_All
153	0	0.018548	FALSE	00_All
154	0	0.036336	FALSE	00_All
155	0	0.099724	FALSE	00_All
156	0	0.00537113	FALSE	00_All
157	0	0.0211131	FALSE	00_All
158	0	0.205984	FALSE	00_All
159	0	0.026093	FALSE	00_All
160	0	0.0330705	FALSE	00_All
161	0	0.0319936	FALSE	00_All
162	0	0.500139	FALSE	00_All
163	0	0.021452	FALSE	00_All
164	0	0.0573055	FALSE	00_All
165	0	0.048749	FALSE	00_All
166	0	0.167424	FALSE	00_All
167	0	0.0116824	FALSE	00_All
168	0	0.0872289	FALSE	00_All
169	0	0.0117175	FALSE	00_All
170	0	0.023047	FALSE	00_All
171	0	0.0123679	FALSE	00_All
172	0	0.342535	FALSE	00_All
173	0	0.286501	FALSE	00_All
174	0	0.154021	FALSE	00_All
175	0	0.0182459	FALSE	00_All
176	0	0.165262	FALSE	00_All
177	0	0.00660038	FALSE	00_All
178	0	0.233693	FALSE	00_All
179	0	0.053966	FALSE	00_All
180	0	0.016923	FALSE	00_All
181	0	0.015238	FALSE	00_All
182	0	0.0355275	FALSE	00_All
183	0	0.0147936	FALSE	00_All
184	0	0.01963	FALSE	00_All
185	0	0.346164	FALSE	00_All
186	0	0.0198126	FALSE	00_All
187	0	0.0933661	FALSE	00_All
188	0	0.100856	FALSE	00_All
189	0	0.087364	FALSE	00_All
190	0	0.0383225	FALSE	00_All
191	0	0.152956	FALSE	00_All
192	0	0.364683	FALSE	00_All
193	0	0.413108	FALSE	00_All
194	0	0.050872	FALSE	00_All
195	0	0.087868	FALSE	00_All
196	0	0.021561	FALSE	00_All
197	0	0.013896	FALSE	00_All
198	0	0.0206074	FALSE	00_All
199	0	0.013943	FALSE	00_All
200	0	0.0640191	FALSE	00_All
201	0	0.0175545	FALSE	00_All
202	0	0.212539	FALSE	00_All
203	0	0.325688	FALSE	00_All
204	0	0.0476266	FALSE	00_All
205	0	0.253804	FALSE	00_All
206	0	0.074636	FALSE	00_All
207	0	0.200436	FALSE	00_All
208	0	0.120272	FALSE	00_All
209	0	0.0255659	FALSE	00_All
210	0	0.036866	FALSE	00_All
211	0	0.358635	FALSE	00_All
212	0	0.379272	FALSE	00_All
213	0	0.0278439	FALSE	00_All
214	0	0.11182	FALSE	00_All
215	0	0.046918	FALSE	00_All
216	0	0.138612	FALSE	00_All
217	0	0.383221	FALSE	00_All
218	0	0.166864	FALSE	00_All
219	0	0.156691	FALSE	00_All
220	0	0.015366	FALSE	00_All
221	0	0.0654475	FALSE	00_All
222	0	0.0708394	FALSE	00_All
223	0	0.108586	FALSE	00_All
224	0	0.290388	FALSE	00_All
225	0	0.20623	FALSE	00_All
226	0	0.00707463	FALSE	00_All
227	0	0.410776	FALSE	00_All
228	0	0.220776	FALSE	00_All
229	0	0.0504729	FALSE	00_All
230	0	0.100372	FALSE	00_All
231	0	0.145989	FALSE	00_All
232	0	0.209359	FALSE	00_All
233	0	0.654855	FALSE	00_All
234	0	0.094471	FALSE	00_All
235	0	0.010104	FALSE	00_All
236	0	0.281085	FALSE	00_All
237	0	0.00647062	FALSE	00_All
238	0	0.0236214	FALSE	00_All
239	0	0.0219124	FALSE	00_All
240	0	0.0263785	FALSE	00_All
241	0	0.090856	FALSE	00_All
242	0	0.343975	FALSE	00_All
243	0	0.0833184	FALSE	00_All
244	0	0.009081	FALSE	00_All
245	0	0.0282624	FALSE	00_All
246	0	0.198912	FALSE	00_All
247	0	0.056416	FALSE	00_All
248	0	0.001422	FALSE	00_All
249	0	0.0544555	FALSE	00_All
250	0	0.036581	FALSE	00_All
251	0	0.0303	FALSE	00_All
252	0	0.0259525	FALSE	00_All
253	0	0.007038	FALSE	00_All
254	0	0.0105105	FALSE	00_All
255	0	0.376889	FALSE	00_All
256	0	0.0369605	FALSE	00_All
257	0	0.049202	FALSE	00_All
258	0	0.0219855	FALSE	00_All
259	0	0.0134144	FALSE	00_All
260	0	0.0194825	FALSE	00_All
261	0	0.05123	FALSE	00_All
262	0	0.0224025	FALSE	00_All
263	0	0.0292764	FALSE	00_All
264	0	0.00540413	FALSE	00_All
265	0	0.0305414	FALSE	00_All
266	0	0.031902	FALSE	00_All
267	0	0.0175119	FALSE	00_All
268	0	0.0350414	FALSE	00_All
269	0	0.0460485	FALSE	00_All
270	0	0.0161401	FALSE	00_All
271	0	0.0188374	FALSE	00_All
272	0	0.0229801	FALSE	00_All
273	0	0.000799875	FALSE	00_All
274	0	0.0139105	FALSE	00_All
275	0	0.086467	FALSE	00_All
276	0	0.0164235	FALSE	00_All
277	0	0.064076	FALSE	00_All
278	0	0.0110169	FALSE	00_All
279	0	0.0192161	FALSE	00_All
280	0	0.0171226	FALSE	00_All
281	0	0.0199151	FALSE	00_All
282	0	0.022725	FALSE	00_All
283	0	0.23466	FALSE	00_All
284	0	0.271291	FALSE	00_All
285	0	0.123522	FALSE	00_All
286	0	0.085744	FALSE	00_All
287	0	0.00865637	FALSE	00_All
288	0	0.118452	FALSE	00_All
289	0	0.0321845	FALSE	00_All
290	0	0.178576	FALSE	00_All
291	0	0.033399	FALSE	00_All
292	0	0.00430737	FALSE	00_All
293	0	0.004178	FALSE	00_All
294	0	0.005017	FALSE	00_All
295	0	0.0140949	FALSE	00_All
296	0	0.0107721	FALSE	00_All
297	0	0.011989	FALSE	00_All
298	0	0.0046725	FALSE	00_All
299	0	0.048229	FALSE	00_All
300	0	0.0276145	FALSE	00_All
301	0	0.0164445	FALSE	00_All
302	0	0.00949087	FALSE	00_All
303	0	0.112888	FALSE	00_All
304	0	0.0608904	FALSE	00_All
305	0	0.054708	FALSE	00_All
306	0	0.0185086	FALSE	00_All
307	0	0.023468	FALSE	00_All
308	0	0.0119035	FALSE	00_All
309	0	0.067694	FALSE	00_All
310	0	0.0209551	FALSE	00_All
311	0	0.0118641	FALSE	00_All
312	0	0.177434	FALSE	00_All
313	0	0.070181	FALSE	00_All
314	0	0.023326	FALSE	00_All
315	0	0.029516	FALSE	00_All
316	0	0.0802615	FALSE	00_All
317	0	0.0373014	FALSE	00_All
318	0	0.263846	FALSE	00_All
319	0	0.086515	FALSE	00_All
320	0	0.0248255	FALSE	00_All
321	0	0.0334829	FALSE	00_All
322	0	0.0496739	FALSE	00_All
323	0	0.370319	FALSE	00_All
324	0	0.041746	FALSE	00_All
325	0	0.064039	FALSE	00_All
326	0	0.00418512	FALSE	00_All
327	0	0.016234	FALSE	00_All
328	0	0.0214095	FALSE	00_All
329	0	0.034016	FALSE	00_All
330	0	0.016392	FALSE	00_All
331	0	0.0163745	FALSE	00_All
332	0	0.0940779	FALSE	00_All
333	0	0.0763919	FALSE	00_All
334	0	0.005348	FALSE	00_All
335	0	0.0162144	FALSE	00_All
336	0	0.0278181	FALSE	00_All
337	0	0.0270691	FALSE	00_All
338	0	0.100181	FALSE	00_All
339	0	0.029014	FALSE	00_All
340	0	0.0142641	FALSE	00_All
341	0	0.00678637	FALSE	00_All
342	0	0.0326255	FALSE	00_All
343	0	0.24813	FALSE	00_All
344	0	0.00932513	FALSE	00_All
345	0	0.0136704	FALSE	00_All
346	0	0.03012	FALSE	00_All
347	0	0.0707535	FALSE	00_All
348	0	0.01182	FALSE	00_All
349	0	0.019457	FALSE	00_All
350	0	0.009721	FALSE	00_All
351	0	0.012931	FALSE	00_All
352	0	0.289173	FALSE	00_All
353	0	0.0338845	FALSE	00_All
354	0	0.0232145	FALSE	00_All
355	0	0.022534	FALSE	00_All
356	0	0.019333	FALSE	00_All
357	0	0.043274	FALSE	00_All
358	0	0.01515	FALSE	00_All
359	0	0.027451	FALSE	00_All
360	0	0.013968	FALSE	00_All
361	0	0.0219246	FALSE	00_All
362	0	0.131754	FALSE	00_All
363	0	0.0242996	FALSE	00_All
364	0	0.0177855	FALSE	00_All
365	0	0.0380395	FALSE	00_All
366	0	0.032442	FALSE	00_All
367	0	0.0115876	FALSE	00_All
368	0	0.0641636	FALSE	00_All
369	0	0.012258	FALSE	00_All
370	0	0.0222451	FALSE	00_All
371	0	0.00975013	FALSE	00_All
372	0	0.00713	FALSE	00_All
373	0	0.172808	FALSE	00_All
374	0	0.030011	FALSE	00_All
375	0	0.0634985	FALSE	00_All
376	0	0.0428965	FALSE	00_All
377	0	0.015404	FALSE	00_All
378	0	0.29586	FALSE	00_All
379	0	0.0393164	FALSE	00_All
380	0	0.0228614	FALSE	00_All
381	0	0.0407536	FALSE	00_All
382	0	0.154656	FALSE	00_All
383	0	0.0395646	FALSE	00_All
384	0	0.032468	FALSE	00_All
385	0	0.0245061	FALSE	00_All
386	0	0.031694	FALSE	00_All
387	0	0.00813337	FALSE	00_All
388	0	0.13988	FALSE	00_All
389	0	0.00643788	FALSE	00_All
390	0	0.0340431	FALSE	00_All
391	0	0.0216101	FALSE	00_All
392	0	0.060793	FALSE	00_All
393	0	0.00513988	FALSE	00_All
394	0	0.00960688	FALSE	00_All
395	0	0.0258385	FALSE	00_All
396	0	0.146543	FALSE	00_All
397	0	0.009564	FALSE	00_All
398	0	0.0104544	FALSE	00_All
399	0	0.017307	FALSE	00_All
400	0	0.0196335	FALSE	00_All
401	0	0.008552	FALSE	00_All
402	0	0.021648	FALSE	00_All
403	0	0.010301	FALSE	00_All
404	0	0.0914785	FALSE	00_All
405	0	0.019397	FALSE	00_All
406	0	0.092648	FALSE	00_All
407	0	0.13724	FALSE	00_All
408	0	0.010853	FALSE	00_All
409	0	0.0346329	FALSE	00_All
410	0	0.0056135	FALSE	00_All
411	0	0.064013	FALSE	00_All
412	0	0.0320365	FALSE	00_All
413	0	0.0574125	FALSE	00_All
414	0	0.082233	FALSE	00_All
415	0	0.0344929	FALSE	00_All
416	0	0.029918	FALSE	00_All
417	0	0.0279315	FALSE	00_All
418	0	0.04115	FALSE	00_All
419	0	0.066801	FALSE	00_All
420	0	0.0077715	FALSE	00_All
421	0	0.281021	FALSE	00_All
422	0	0.0156104	FALSE	00_All
423	0	0.019772	FALSE	00_All
424	0	0.00916413	FALSE	00_All
425	0	0.0221339	FALSE	00_All
426	0	0.01181	FALSE	00_All
427	0	0.136842	FALSE	00_All
428	0	0.103666	FALSE	00_All
429	0	0.016953	FALSE	00_All
430	0	0.0598769	FALSE	00_All
431	0	0.19426	FALSE	00_All
432	0	0.0095125	FALSE	00_All
433	0	0.0498445	FALSE	00_All
434	0	0.0376015	FALSE	00_All
435	0	0.02345	FALSE	00_All
436	0	0.0636196	FALSE	00_All
437	0	0.0468095	FALSE	00_All
438	0	0.0186775	FALSE	00_All
439	0	0.00703138	FALSE	00_All
440	0	0.021293	FALSE	00_All
441	0	0.162821	FALSE	00_All
442	0	0.00957962	FALSE	00_All
443	0	0.010976	FALSE	00_All
444	0	0.393649	FALSE	00_All
445	0	0.350108	FALSE	00_All
446	0	0.024195	FALSE	00_All
447	0	0.035588	FALSE	00_All
448	0	0.033219	FALSE	00_All
449	0	0.010513	FALSE	00_All
450	0	0.074206	FALSE	00_All
451	0	0.0337011	FALSE	00_All
452	0	0.01685	FALSE	00_All
453	0	0.015752	FALSE	00_All
454	0	0.0124389	FALSE	00_All
455	0	0.0538566	FALSE	00_All
456	0	0.0175555	FALSE	00_All
457	0	0.0234169	FALSE	00_All
458	0	0.0146939	FALSE	00_All
459	0	0.042854	FALSE	00_All
460	0	0.0776	FALSE	00_All
461	0	0.0152159	FALSE	00_All
462	0	0.014542	FALSE	00_All
463	0	0.004122	FALSE	00_All
464	0	0.101845	FALSE	00_All
465	0	0.019674	FALSE	00_All
466	0	0.0307036	FALSE	00_All
467	0	0.022062	FALSE	00_All
468	0	0.046103	FALSE	00_All
469	0	0.030783	FALSE	00_All
470	0	0.021892	FALSE	00_All
471	0	0.022914	FALSE	00_All
472	0	0.0191095	FALSE	00_All
473	0	0.0123945	FALSE	00_All
474	0	0.0270274	FALSE	00_All
475	0	0.01453	FALSE	00_All
476	0	0.122249	FALSE	00_All
477	0	0.032021	FALSE	00_All
478	0	0.009241	FALSE	00_All
479	0	0.009361	FALSE	00_All
480	0	0.0079995	FALSE	00_All
481	0	0.043218	FALSE	00_All
482	0	0.083377	FALSE	00_All
483	0	0.0345306	FALSE	00_All
484	0	0.009338	FALSE	00_All
485	0	0.013254	FALSE	00_All
486	0	0.0139985	FALSE	00_All
487	0	0.034268	FALSE	00_All
488	0	0.0181094	FALSE	00_All
489	0	0.0180529	FALSE	00_All
490	0	0.016754	FALSE	00_All
491	0	0.103069	FALSE	00_All
492	0	0.0499636	FALSE	00_All
493	0	0.143227	FALSE	00_All
494	0	0.155118	FALSE	00_All
495	0	0.030336	FALSE	00_All
496	0	0.379289	FALSE	00_All
497	0	0.247134	FALSE	00_All
498	0	0.037146	FALSE	00_All
499	0	0.079891	FALSE	00_All
500	0	0.0854105	FALSE	00_All
501	0	0.03021	FALSE	00_All
502	0	0.00815	FALSE	00_All
503	0	0.0208414	FALSE	00_All
504	0	0.012374	FALSE	00_All
505	0	0.00529938	FALSE	00_All
506	0	0.00963	FALSE	00_All
507	0	0.06318	FALSE	00_All
508	0	0.016308	FALSE	00_All
509	0	0.000876	FALSE	00_All
510	0	0.04788	FALSE	00_All
511	0	0.0116464	FALSE	00_All
512	0	0.0131379	FALSE	00_All
513	0	0.0102906	FALSE	00_All
514	0	0.019028	FALSE	00_All
515	0	0.0336871	FALSE	00_All
516	0	0.065466	FALSE	00_All
517	0	0.0164035	FALSE	00_All
518	0	0.0144261	FALSE	00_All
519	0	0.029882	FALSE	00_All
520	0	0.071112	FALSE	00_All
521	0	0.033274	FALSE	00_All
522	0	0.0184925	FALSE	00_All
523	0	0.0050225	FALSE	00_All
524	0	0.016225	FALSE	00_All
525	0	0.027131	FALSE	00_All
526	0	0.307937	FALSE	00_All
527	0	0.0119276	FALSE	00_All
528	0	0.01951	FALSE	00_All
529	0	0.0277255	FALSE	00_All
530	0	0.0187795	FALSE	00_All
531	0	0.0236846	FALSE	00_All
532	0	0.012534	FALSE	00_All
533	0	0.017405	FALSE	00_All
534	0	0.0227754	FALSE	00_All
535	0	0.00846	FALSE	00_All
536	0	0.0240326	FALSE	00_All
537	0	0.0879674	FALSE	00_All
538	0	0.082936	FALSE	00_All
539	0	0.158083	FALSE	00_All
540	0	0.079018	FALSE	00_All
541	0	0.0356435	FALSE	00_All
542	0	0.009375	FALSE	00_All
543	0	0.028588	FALSE	00_All
544	0	0.0156635	FALSE	00_All
545	0	0.0315076	FALSE	00_All
546	0	0.00978587	FALSE	00_All
547	0	0.0207629	FALSE	00_All
548	0	0.0279414	FALSE	00_All
549	0	0.020045	FALSE	00_All
550	0	0.0356095	FALSE	00_All
551	0	0.164424	FALSE	00_All
552	0	0.0144036	FALSE	00_All
553	0	0.0100031	FALSE	00_All
554	0	0.0419665	FALSE	00_All
555	0	0.0233795	FALSE	00_All
556	0	0.0598099	FALSE	00_All
557	0	0.0623559	FALSE	00_All
558	0	0.0484774	FALSE	00_All
559	0	0.01457	FALSE	00_All
560	0	0.0201694	FALSE	00_All
561	0	0.0128245	FALSE	00_All
562	0	0.025812	FALSE	00_All
563	0	0.128552	FALSE	00_All
564	0	0.044244	FALSE	00_All
565	0	0.030465	FALSE	00_All
566	0	0.042553	FALSE	00_All
567	0	0.00908	FALSE	00_All
568	0	0.007433	FALSE	00_All
569	0	0.0209649	FALSE	00_All
570	0	0.00923612	FALSE	00_All
571	0	0.0132081	FALSE	00_All
572	0	0.031751	FALSE	00_All
573	0	0.0440075	FALSE	00_All
574	0	0.067975	FALSE	00_All
575	0	0.0199551	FALSE	00_All
576	0	0.0523805	FALSE	00_All
577	0	0.020471	FALSE	00_All
578	0	0.01566	FALSE	00_All
579	0	0.046396	FALSE	00_All
580	0	0.176206	FALSE	00_All
581	0	0.033312	FALSE	00_All
582	0	0.104597	FALSE	00_All
583	0	0.00753763	FALSE	00_All
584	0	0.0066585	FALSE	00_All
585	0	0.0155884	FALSE	00_All
586	0	0.245446	FALSE	00_All
587	0	0.0185569	FALSE	00_All
588	0	0.025522	FALSE	00_All
589	0	0.029037	FALSE	00_All
590	0	0.0215684	FALSE	00_All
591	0	0.01704	FALSE	00_All
592	0	0.02542	FALSE	00_All
593	0	0.015462	FALSE	00_All
594	0	0.011059	FALSE	00_All
595	0	0.144949	FALSE	00_All
596	0	0.014814	FALSE	00_All
597	0	0.0261925	FALSE	00_All
598	0	0.0607025	FALSE	00_All
599	0	0.40361	FALSE	00_All
600	0	0.00534463	FALSE	00_All
601	0	0.046827	FALSE	00_All
602	0	0.145351	FALSE	00_All
603	0	0.00587662	FALSE	00_All
604	0	0.0426435	FALSE	00_All
605	0	0.00610663	FALSE	00_All
606	0	0.0600751	FALSE	00_All
607	0	0.0875416	FALSE	00_All
608	0	0.0507431	FALSE	00_All
609	0	0.0361555	FALSE	00_All
610	0	0.0350494	FALSE	00_All
611	0	0.0213074	FALSE	00_All
612	0	0.0130224	FALSE	00_All
613	0	0.0247856	FALSE	00_All
614	0	0.0305834	FALSE	00_All
615	0	0.0499295	FALSE	00_All
616	0	0.424482	FALSE	00_All
617	0	0.340567	FALSE	00_All
618	0	0.176329	FALSE	00_All
619	0	0.195677	FALSE	00_All
620	0	0.0105329	FALSE	00_All
621	0	0.023364	FALSE	00_All
622	0	0.0109325	FALSE	00_All
623	0	0.0854785	FALSE	00_All
624	0	0.0595261	FALSE	00_All
625	0	0.01611	FALSE	00_All
626	0	0.0503605	FALSE	00_All
627	0	0.0441585	FALSE	00_All
628	0	0.0179366	FALSE	00_All
629	0	0.00880713	FALSE	00_All
630	0	0.0596774	FALSE	00_All
631	0	0.029076	FALSE	00_All
632	0	0.0176579	FALSE	00_All
633	0	0.022978	FALSE	00_All
634	0	0.116014	FALSE	00_All
635	0	0.010289	FALSE	00_All
636	0	0.0427851	FALSE	00_All
637	0	0.0788186	FALSE	00_All
638	0	0.00350362	FALSE	00_All
639	0	0.0396564	FALSE	00_All
640	0	0.0202534	FALSE	00_All
641	0	0.031435	FALSE	00_All
642	0	0.0225196	FALSE	00_All
643	0	0.0101541	FALSE	00_All
644	0	0.013484	FALSE	00_All
645	0	0.00933287	FALSE	00_All
646	0	0.0063525	FALSE	00_All
647	0	0.00773437	FALSE	00_All
648	0	0.0356645	FALSE	00_All
649	0	0.0195221	FALSE	00_All
650	0	0.056223	FALSE	00_All
651	0	0.034148	FALSE	00_All
652	0	0.032319	FALSE	00_All
653	0	0.033014	FALSE	00_All
654	0	0.0354109	FALSE	00_All
655	0	0.0163055	FALSE	00_All
656	0	0.216164	FALSE	00_All
657	0	0.01533	FALSE	00_All
658	0	0.00969138	FALSE	00_All
659	0	0.0236736	FALSE	00_All
660	0	0.0205466	FALSE	00_All
661	0	0.044038	FALSE	00_All
662	0	0.081339	FALSE	00_All
663	0	0.037772	FALSE	00_All
664	0	0.0112425	FALSE	00_All
665	0	0.030749	FALSE	00_All
666	0	0.044206	FALSE	00_All
667	0	0.0236595	FALSE	00_All
668	0	0.0123221	FALSE	00_All
669	0	0.0383596	FALSE	00_All
670	0	0.425774	FALSE	00_All
671	0	0.0159324	FALSE	00_All
672	0	0.01673	FALSE	00_All
673	0	0.0512299	FALSE	00_All
674	0	0.030678	FALSE	00_All
675	0	0.0230234	FALSE	00_All
676	0	0.0242969	FALSE	00_All
677	0	0.0564926	FALSE	00_All
678	0	0.027133	FALSE	00_All
679	0	0.182481	FALSE	00_All
680	0	0.171344	FALSE	00_All
681	0	0.112588	FALSE	00_All
682	0	0.12529	FALSE	00_All
683	0	0.052805	FALSE	00_All
684	0	0.0194639	FALSE	00_All
685	0	0.016143	FALSE	00_All
686	0	0.054402	FALSE	00_All
687	0	0.0388671	FALSE	00_All
688	0	0.0263041	FALSE	00_All
689	0	0.030509	FALSE	00_All
690	0	0.031438	FALSE	00_All
691	0	0.0920995	FALSE	00_All
692	0	0.0484151	FALSE	00_All
693	0	0.0882205	FALSE	00_All
694	0	0.00591462	FALSE	00_All
695	0	0.033074	FALSE	00_All
696	0	0.00633787	FALSE	00_All
697	0	0.009386	FALSE	00_All
698	0	0.032088	FALSE	00_All
699	0	0.0254286	FALSE	00_All
700	0	0.110606	FALSE	00_All
701	0	0.0512214	FALSE	00_All
702	0	0.0413176	FALSE	00_All
703	0	0.0202691	FALSE	00_All
704	0	0.05745	FALSE	00_All
705	0	0.018308	FALSE	00_All
706	0	0.0350025	FALSE	00_All
707	0	0.045566	FALSE	00_All
708	0	0.001284	FALSE	00_All
709	0	0.168544	FALSE	00_All
710	0	0.00517387	FALSE	00_All
711	0	0.009214	FALSE	00_All
712	0	0.044284	FALSE	00_All
713	0	0.0332174	FALSE	00_All
714	0	0.0161806	FALSE	00_All
715	0	0.0771139	FALSE	00_All
716	0	0.0401874	FALSE	00_All
717	0	0.118737	FALSE	00_All
718	0	0.0911846	FALSE	00_All
719	0	0.004737	FALSE	00_All
720	0	0.0477799	FALSE	00_All
721	0	0.0480164	FALSE	00_All
722	0	0.027719	FALSE	00_All
723	0	0.09077	FALSE	00_All
724	0	0.151685	FALSE	00_All
725	0	0.124557	FALSE	00_All
726	0	0.0141281	FALSE	00_All
727	0	0.0102506	FALSE	00_All
728	0	0.288439	FALSE	00_All
729	0	0.00177262	FALSE	00_All
730	0	0.290189	FALSE	00_All
731	0	0.0239281	FALSE	00_All
732	0	0.0112864	FALSE	00_All
733	0	0.0110525	FALSE	00_All
734	0	0.0249354	FALSE	00_All
735	0	0.124843	FALSE	00_All
736	0	0.133942	FALSE	00_All
737	0	0.0993595	FALSE	00_All
738	0	0.032	FALSE	00_All
739	0	0.027616	FALSE	00_All
740	0	0.0221574	FALSE	00_All
741	0	0.0123345	FALSE	00_All
742	0	0.00481937	FALSE	00_All
743	0	0.005942	FALSE	00_All
744	0	0.059968	FALSE	00_All
745	0	0.010464	FALSE	00_All
746	0	0.0088775	FALSE	00_All
747	0	0.0395721	FALSE	00_All
748	0	0.0198895	FALSE	00_All
749	0	0.0283715	FALSE	00_All
750	0	0.0373155	FALSE	00_All
751	0	0.0093	FALSE	00_All
752	0	0.45965	FALSE	00_All
753	0	0.00575062	FALSE	00_All
754	0	0.0281035	FALSE	00_All
755	0	0.0105835	FALSE	00_All
756	0	0.01811	FALSE	00_All
757	0	0.316655	FALSE	00_All
758	0	0.0711346	FALSE	00_All
759	0	0.0878785	FALSE	00_All
760	0	0.0324356	FALSE	00_All
761	0	0.0132089	FALSE	00_All
762	0	0.0503975	FALSE	00_All
763	0	0.037112	FALSE	00_All
764	0	0.046513	FALSE	00_All
765	0	0.313001	FALSE	00_All
766	0	0.202269	FALSE	00_All
767	0	0.0901475	FALSE	00_All
768	0	0.066928	FALSE	00_All
769	0	0.148848	FALSE	00_All
770	0	0.02288	FALSE	00_All
771	0	0.0296984	FALSE	00_All
772	0	0.156453	FALSE	00_All
773	0	0.220085	FALSE	00_All
774	0	0.160916	FALSE	00_All
775	0	0.353727	FALSE	00_All
776	0	0.038514	FALSE	00_All
777	0	0.202599	FALSE	00_All
778	0	0.126629	FALSE	00_All
779	0	0.014288	FALSE	00_All
780	0	0.018087	FALSE	00_All
781	0	0.424028	FALSE	00_All
782	0	0.27697	FALSE	00_All
783	0	0.0227754	FALSE	00_All
784	0	0.316971	FALSE	00_All
785	0	0.26506	FALSE	00_All
786	0	0.018394	FALSE	00_All
787	0	0.163006	FALSE	00_All
788	0	0.00665287	FALSE	00_All
789	0	0.411681	FALSE	00_All
790	0	0.0603481	FALSE	00_All
791	0	0.007099	FALSE	00_All
792	0	0.254953	FALSE	00_All
793	0	0.0448771	FALSE	00_All
794	0	0.0387784	FALSE	00_All
795	0	0.016314	FALSE	00_All
796	0	0.3164	FALSE	00_All
797	0	0.005741	FALSE	00_All
798	0	0.0120679	FALSE	00_All
799	0	0.051427	FALSE	00_All
800	0	0.00168913	FALSE	00_All
801	0	0.00245812	FALSE	00_All
802	0	0.0124616	FALSE	00_All
803	0	0.0067735	FALSE	00_All
804	0	0.0194299	FALSE	00_All
805	0	0.484189	FALSE	00_All
806	0	0.162546	FALSE	00_All
807	0	0.023414	FALSE	00_All
808	0	0.140162	FALSE	00_All
809	0	0.035061	FALSE	00_All
810	0	0.0335544	FALSE	00_All
811	0	0.038792	FALSE	00_All
812	0	0.005345	FALSE	00_All
813	0	0.042474	FALSE	00_All
814	0	0.194543	FALSE	00_All
815	0	0.0164195	FALSE	00_All
816	0	0.004291	FALSE	00_All
817	0	0.00363238	FALSE	00_All
818	0	0.0995985	FALSE	00_All
819	0	0.004449	FALSE	00_All
820	0	0.166848	FALSE	00_All
821	0	0.0333841	FALSE	00_All
822	0	0.040392	FALSE	00_All
823	0	0.010568	FALSE	00_All
824	0	0.099468	FALSE	00_All
825	0	0.0383525	FALSE	00_All
826	0	0.0946285	FALSE	00_All
827	0	0.038491	FALSE	00_All
828	0	0.0210631	FALSE	00_All
829	0	0.021796	FALSE	00_All
830	0	0.034734	FALSE	00_All
831	0	0.02214	FALSE	00_All
832	0	0.021002	FALSE	00_All
833	0	0.0374584	FALSE	00_All
834	0	0.0132555	FALSE	00_All
835	0	0.0348835	FALSE	00_All
836	0	0.042838	FALSE	00_All
837	0	0.214963	FALSE	00_All
838	0	0.0284849	FALSE	00_All
839	0	0.026216	FALSE	00_All
840	0	0.0385009	FALSE	00_All
841	0	0.047063	FALSE	00_All
842	0	0.0236526	FALSE	00_All
843	0	0.04688	FALSE	00_All
844	0	0.049014	FALSE	00_All
845	0	0.23189	FALSE	00_All
846	0	0.0604274	FALSE	00_All
847	0	0.0297604	FALSE	00_All
848	0	0.0154511	FALSE	00_All
849	0	0.0174581	FALSE	00_All
850	0	0.00602	FALSE	00_All
851	0	0.02196	FALSE	00_All
852	0	0.008677	FALSE	00_All
853	0	0.0890789	FALSE	00_All
854	0	0.0541765	FALSE	00_All
855	0	0.021536	FALSE	00_All
856	0	0.015769	FALSE	00_All
857	0	0.039873	FALSE	00_All
858	0	0.046102	FALSE	00_All
859	0	0.121321	FALSE	00_All
860	0	0.016394	FALSE	00_All
861	0	0.0618201	FALSE	00_All
862	0	0.0382339	FALSE	00_All
863	0	0.0349045	FALSE	00_All
864	0	0.347954	FALSE	00_All
865	0	0.071687	FALSE	00_All
866	0	0.0222275	FALSE	00_All
867	0	0.110916	FALSE	00_All
868	0	0.049016	FALSE	00_All
869	0	0.146259	FALSE	00_All
870	0	0.278611	FALSE	00_All
871	0	0.025518	FALSE	00_All
872	0	0.038986	FALSE	00_All
873	0	0.0575405	FALSE	00_All
874	0	0.0674851	FALSE	00_All
875	0	0.0375496	FALSE	00_All
876	0	0.0816094	FALSE	00_All
877	0	0.0143486	FALSE	00_All
878	0	0.0392649	FALSE	00_All
879	0	0.043149	FALSE	00_All
880	0	0.00949188	FALSE	00_All
881	0	0.0506321	FALSE	00_All
882	0	0.0383906	FALSE	00_All
883	0	0.00300013	FALSE	00_All
884	0	0.081325	FALSE	00_All
885	0	0.0441474	FALSE	00_All
886	0	0.0919205	FALSE	00_All
887	0	0.473573	FALSE	00_All
888	0	0.084036	FALSE	00_All
889	0	0.059006	FALSE	00_All
890	0	0.176366	FALSE	00_All
891	0	0.0192449	FALSE	00_All
892	0	0.0200785	FALSE	00_All
893	0	0.0145794	FALSE	00_All
894	0	0.0573456	FALSE	00_All
895	0	0.01583	FALSE	00_All
896	0	0.0191326	FALSE	00_All
897	0	0.292166	FALSE	00_All
898	0	0.153057	FALSE	00_All
899	0	0.106464	FALSE	00_All
900	0	0.058516	FALSE	00_All
901	0	0.255785	FALSE	00_All
902	0	0.373868	FALSE	00_All
903	0	0.172939	FALSE	00_All
904	0	0.018024	FALSE	00_All
905	0	0.521841	FALSE	00_All
906	0	0.065936	FALSE	00_All
907	0	0.058275	FALSE	00_All
908	0	0.222973	FALSE	00_All
909	0	0.57226	FALSE	00_All
910	0	0.052081	FALSE	00_All
911	0	0.00711088	FALSE	00_All
912	0	0.0709756	FALSE	00_All
913	0	0.245627	FALSE	00_All
914	0	0.059228	FALSE	00_All
915	0	0.205417	FALSE	00_All
916	0	0.188775	FALSE	00_All
917	0	0.600271	FALSE	00_All
918	0	0.209033	FALSE	00_All
919	0	0.00517888	FALSE	00_All
920	0	0.085194	FALSE	00_All
921	0	0.0107794	FALSE	00_All
922	0	0.043718	FALSE	00_All
923	0	0.106084	FALSE	00_All
924	0	0.13057	FALSE	00_All
925	0	0.007032	FALSE	00_All
926	0	0.018774	FALSE	00_All
927	0	0.0548004	FALSE	00_All
928	0	0.00197	FALSE	00_All
929	0	0.149802	FALSE	00_All
930	0	0.118651	FALSE	00_All
931	0	0.0077	FALSE	00_All
932	0	0.057356	FALSE	00_All
933	0	0.0136899	FALSE	00_All
934	0	0.004066	FALSE	00_All
935	0	0.0081495	FALSE	00_All
936	0	0.015001	FALSE	00_All
937	0	0.03845	FALSE	00_All
938	0	0.341918	FALSE	00_All
939	0	0.0362801	FALSE	00_All
940	0	0.00237	FALSE	00_All
941	0	0.00599287	FALSE	00_All
942	0	0.004411	FALSE	00_All
943	0	0.01767	FALSE	00_All
944	0	0.095887	FALSE	00_All
945	0	0.0095745	FALSE	00_All
946	0	0.200094	FALSE	00_All
947	0	0.0282225	FALSE	00_All
948	0	0.045532	FALSE	00_All
949	0	0.073822	FALSE	00_All
950	0	0.0204975	FALSE	00_All
951	0	0.140266	FALSE	00_All
952	0	0.0168481	FALSE	00_All
953	0	0.252149	FALSE	00_All
954	0	0.320455	FALSE	00_All
955	0	0.039316	FALSE	00_All
956	0	0.227701	FALSE	00_All
957	0	0.0437	FALSE	00_All
958	0	0.0108869	FALSE	00_All
959	0	0.0209079	FALSE	00_All
960	0	0.0241711	FALSE	00_All
961	0	0.018574	FALSE	00_All
962	0	0.0719604	FALSE	00_All
963	0	0.006229	FALSE	00_All
964	0	0.0115385	FALSE	00_All
965	0	0.02046	FALSE	00_All
966	0	0.007058	FALSE	00_All
967	0	0.0204721	FALSE	00_All
968	0	0.677651	FALSE	00_All
969	0	0.425996	FALSE	00_All
970	0	0.318655	FALSE	00_All
971	0	0.063517	FALSE	00_All
972	0	0.034334	FALSE	00_All
973	0	0.0848569	FALSE	00_All
974	0	0.0275734	FALSE	00_All
975	0	0.079777	FALSE	00_All
976	0	0.0173365	FALSE	00_All
977	0	0.0301126	FALSE	00_All
978	0	0.0132414	FALSE	00_All
979	0	0.0872791	FALSE	00_All
980	0	0.115677	FALSE	00_All
981	0	0.01729	FALSE	00_All
982	0	0.151636	FALSE	00_All
983	0	0.104439	FALSE	00_All
984	0	0.011327	FALSE	00_All
985	0	0.2861	FALSE	00_All
986	0	0.0093655	FALSE	00_All
987	0	0.0264556	FALSE	00_All
988	0	0.0448226	FALSE	00_All
989	0	0.104461	FALSE	00_All
990	0	0.051464	FALSE	00_All
991	0	0.040757	FALSE	00_All
992	0	0.266329	FALSE	00_All
993	0	0.009876	FALSE	00_All
994	0	0.0201849	FALSE	00_All
995	0	0.00205288	FALSE	00_All
996	0	0.003468	FALSE	00_All
997	0	0.033413	FALSE	00_All
998	0	0.314134	FALSE	00_All
999	0	0.029086	FALSE	00_All
1000	0	0.0752266	FALSE	00_All
1001	0	0.008978	FALSE	00_All
1002	0	0.00696837	FALSE	00_All
1003	0	0.00766888	FALSE	00_All
1004	0	0.40156	FALSE	00_All
1005	0	0.127698	FALSE	00_All
1006	0	0.028458	FALSE	00_All
1007	0	0.0221815	FALSE	00_All
1008	0	0.007289	FALSE	00_All
1009	0	0.207788	FALSE	00_All
1010	0	0.349396	FALSE	00_All
1011	0	0.033844	FALSE	00_All
1012	0	0.0528225	FALSE	00_All
1013	0	0.058318	FALSE	00_All
1014	0	0.0428805	FALSE	00_All
1015	0	0.010462	FALSE	00_All
1016	0	0.275052	FALSE	00_All
1017	0	0.0082075	FALSE	00_All
1018	0	0.0428236	FALSE	00_All
1019	0	0.0432181	FALSE	00_All
1020	0	0.0595901	FALSE	00_All
1021	0	0.339259	FALSE	00_All
1022	0	0.474293	FALSE	00_All
1023	0	0.0390755	FALSE	00_All
1024	0	0.038055	FALSE	00_All
1025	0	0.0393486	FALSE	00_All
1026	0	0.0828035	FALSE	00_All
1027	0	0.0448955	FALSE	00_All
1028	0	0.504461	FALSE	00_All
1029	0	0.00838112	FALSE	00_All
1030	0	0.011881	FALSE	00_All
1031	0	0.0107355	FALSE	00_All
1032	0	0.0098805	FALSE	00_All
1033	0	0.0199524	FALSE	00_All
1034	0	0.035655	FALSE	00_All
1035	0	0.015717	FALSE	00_All
1036	0	0.316823	FALSE	00_All
1037	0	0.0291615	FALSE	00_All
1038	0	0.0194814	FALSE	00_All
1039	0	0.023444	FALSE	00_All
1040	0	0.012142	FALSE	00_All
1041	0	0.0514345	FALSE	00_All
1042	0	0.06513	FALSE	00_All
1043	0	0.0885025	FALSE	00_All
1044	0	0.02412	FALSE	00_All
1045	0	0.042972	FALSE	00_All
1046	0	0.0635361	FALSE	00_All
1047	0	0.0748105	FALSE	00_All
1048	0	0.0509596	FALSE	00_All
1049	0	0.015999	FALSE	00_All
1050	0	0.0253904	FALSE	00_All
1051	0	0.021127	FALSE	00_All
1052	0	0.0324439	FALSE	00_All
1053	0	0.032557	FALSE	00_All
1054	0	0.0496615	FALSE	00_All
1055	0	0.05793	FALSE	00_All
1056	0	0.00931	FALSE	00_All
1057	0	0.0194725	FALSE	00_All
1058	0	0.024511	FALSE	00_All
1059	0	0.025897	FALSE	00_All
1060	0	0.0440639	FALSE	00_All
1061	0	0.379514	FALSE	00_All
1062	0	0.019965	FALSE	00_All
1063	0	0.401292	FALSE	00_All
1064	0	0.008926	FALSE	00_All
1065	0	0.110572	FALSE	00_All
1066	0	0.33917	FALSE	00_All
1067	0	0.0249874	FALSE	00_All
1068	0	0.0429	FALSE	00_All
1069	0	0.046631	FALSE	00_All
1070	0	0.031404	FALSE	00_All
1071	0	0.0396746	FALSE	00_All
1072	0	0.059456	FALSE	00_All
1073	0	0.0478625	FALSE	00_All
1074	0	0.471934	FALSE	00_All
1075	0	0.0378801	FALSE	00_All
1076	0	0.0200179	FALSE	00_All
1077	0	0.02137	FALSE	00_All
1078	0	0.0477705	FALSE	00_All
1079	0	0.0322931	FALSE	00_All
1080	0	0.053887	FALSE	00_All
1081	0	0.034608	FALSE	00_All
1082	0	0.0123565	FALSE	00_All
1083	0	0.0163209	FALSE	00_All
1084	0	0.407867	FALSE	00_All
1085	0	0.450722	FALSE	00_All
1086	0	0.018415	FALSE	00_All
1087	0	0.0152216	FALSE	00_All
1088	0	0.055156	FALSE	00_All
1089	0	0.01533	FALSE	00_All
1090	0	0.151082	FALSE	00_All
1091	0	0.0189416	FALSE	00_All
1092	0	0.0608285	FALSE	00_All
1093	0	0.027093	FALSE	00_All
1094	0	0.0528079	FALSE	00_All
1095	0	0.043856	FALSE	00_All
1096	0	0.030608	FALSE	00_All
1097	0	0.366129	FALSE	00_All
1098	0	0.007863	FALSE	00_All
1099	0	0.149035	FALSE	00_All
1100	0	0.026545	FALSE	00_All
1101	0	0.008863	FALSE	00_All
1102	0	0.020114	FALSE	00_All
1103	0	0.052235	FALSE	00_All
1104	0	0.05483	FALSE	00_All
1105	0	0.0366921	FALSE	00_All
1106	0	0.0258395	FALSE	00_All
1107	0	0.0246175	FALSE	00_All
1108	0	0.550409	FALSE	00_All
1109	0	0.0158416	FALSE	00_All
1110	0	0.062832	FALSE	00_All
1111	0	0.0166999	FALSE	00_All
1112	0	0.051192	FALSE	00_All
1113	0	0.542674	FALSE	00_All
1114	0	0.248166	FALSE	00_All
1115	0	0.0298654	FALSE	00_All
1116	0	0.163516	FALSE	00_All
1117	0	0.170538	FALSE	00_All
1118	0	0.033162	FALSE	00_All
1119	0	0.0381155	FALSE	00_All
1120	0	0.0544829	FALSE	00_All
1121	0	0.00912763	FALSE	00_All
1122	0	0.158269	FALSE	00_All
1123	0	0.002176	FALSE	00_All
1124	0	0.0510126	FALSE	00_All
1125	0	0.0340869	FALSE	00_All
1126	0	0.0475405	FALSE	00_All
1127	0	0.053481	FALSE	00_All
1128	0	0.392332	FALSE	00_All
1129	0	0.0418389	FALSE	00_All
1130	0	0.02481	FALSE	00_All
1131	0	0.182589	FALSE	00_All
1132	0	0.0166211	FALSE	00_All
1133	0	0.006795	FALSE	00_All
1134	0	0.0316615	FALSE	00_All
1135	0	0.0187479	FALSE	00_All
1136	0	0.054265	FALSE	00_All
1137	0	0.03363	FALSE	00_All
1138	0	0.0137569	FALSE	00_All
1139	0	0.0783895	FALSE	00_All
1140	0	0.025784	FALSE	00_All
1141	0	0.0500641	FALSE	00_All
1142	0	0.065351	FALSE	00_All
1143	0	0.0221556	FALSE	00_All
1144	0	0.039826	FALSE	00_All
1145	0	0.050352	FALSE	00_All
1146	0	0.36541	FALSE	00_All
1147	0	0.0114009	FALSE	00_All
1148	0	0.050958	FALSE	00_All
1149	0	0.0379491	FALSE	00_All
1150	0	0.015824	FALSE	00_All
1151	0	0.0140744	FALSE	00_All
1152	0	0.0203825	FALSE	00_All
1153	0	0.040026	FALSE	00_All
1154	0	0.0498831	FALSE	00_All
1155	0	0.47476	FALSE	00_All
1156	0	0.453243	FALSE	00_All
1157	0	0.0232901	FALSE	00_All
1158	0	0.072398	FALSE	00_All
1159	0	0.0156741	FALSE	00_All
1160	0	0.0305681	FALSE	00_All
1161	0	0.046634	FALSE	00_All
1162	0	0.480578	FALSE	00_All
1163	0	0.055322	FALSE	00_All
1164	0	0.0279565	FALSE	00_All
1165	0	0.0343605	FALSE	00_All
1166	0	0.00942238	FALSE	00_All
1167	0	0.267927	FALSE	00_All
1168	0	0.0156931	FALSE	00_All
1169	0	0.059409	FALSE	00_All
1170	0	0.051716	FALSE	00_All
1171	0	0.181438	FALSE	00_All
1172	0	0.0156945	FALSE	00_All
1173	0	0.365073	FALSE	00_All
1174	0	0.089806	FALSE	00_All
1175	0	0.027234	FALSE	00_All
1176	0	0.00837188	FALSE	00_All
1177	0	0.0326359	FALSE	00_All
1178	0	0.039253	FALSE	00_All
1179	0	0.0473285	FALSE	00_All
1180	0	0.0675646	FALSE	00_All
1181	0	0.0473889	FALSE	00_All
1182	0	0.015121	FALSE	00_All
1183	0	0.086634	FALSE	00_All
1184	0	0.404765	FALSE	00_All
1185	0	0.403802	FALSE	00_All
1186	0	0.047459	FALSE	00_All
1187	0	0.439834	FALSE	00_All
1188	0	0.0896479	FALSE	00_All
1189	0	0.0468256	FALSE	00_All
1190	0	0.050269	FALSE	00_All
1191	0	0.041958	FALSE	00_All
1192	0	0.317758	FALSE	00_All
1193	0	0.00368388	FALSE	00_All
1194	0	0.0363331	FALSE	00_All
1195	0	0.023086	FALSE	00_All
1196	0	0.021033	FALSE	00_All
1197	0	0.0353719	FALSE	00_All
1198	0	0.00760412	FALSE	00_All
1199	0	0.070594	FALSE	00_All
1200	0	0.0439951	FALSE	00_All
1201	0	0.088502	FALSE	00_All
1202	0	0.0174981	FALSE	00_All
1203	0	0.159788	FALSE	00_All
1204	0	0.0684729	FALSE	00_All
1205	0	0.05974	FALSE	00_All
1206	0	0.0161559	FALSE	00_All
1207	0	0.393631	FALSE	00_All
1208	0	0.282549	FALSE	00_All
1209	0	0.468786	FALSE	00_All
1210	0	0.034852	FALSE	00_All
1211	0	0.0329104	FALSE	00_All
1212	0	0.066296	FALSE	00_All
1213	0	0.0810855	FALSE	00_All
1214	0	0.010297	FALSE	00_All
1215	0	0.0173631	FALSE	00_All
1216	0	0.008855	FALSE	00_All
1217	0	0.0541499	FALSE	00_All
1218	0	0.0532006	FALSE	00_All
1219	0	0.0123559	FALSE	00_All
1220	0	0.0181754	FALSE	00_All
1221	0	0.0224106	FALSE	00_All
1222	0	0.562566	FALSE	00_All
1223	0	0.304135	FALSE	00_All
1224	0	0.109033	FALSE	00_All
1225	0	0.186128	FALSE	00_All
1226	0	0.025145	FALSE	00_All
1227	0	0.031011	FALSE	00_All
1228	0	0.027404	FALSE	00_All
1229	0	0.0534541	FALSE	00_All
1230	0	0.034245	FALSE	00_All
1231	0	0.422219	FALSE	00_All
1232	0	0.008834	FALSE	00_All
1233	0	0.0242	FALSE	00_All
1234	0	0.022436	FALSE	00_All
1235	0	0.184446	FALSE	00_All
1236	0	0.0141389	FALSE	00_All
1237	0	0.322361	FALSE	00_All
1238	0	0.292801	FALSE	00_All
1239	0	0.315227	FALSE	00_All
1240	0	0.109577	FALSE	00_All
1241	0	0.0395855	FALSE	00_All
1242	0	0.377723	FALSE	00_All
1243	0	0.006883	FALSE	00_All
1244	0	0.01162	FALSE	00_All
1245	0	0.102363	FALSE	00_All
1246	0	0.0363121	FALSE	00_All
1247	0	0.0230985	FALSE	00_All
1248	0	0.0943429	FALSE	00_All
1249	0	0.0186694	FALSE	00_All
1250	0	0.0166905	FALSE	00_All
1251	0	0.33561	FALSE	00_All
1252	0	0.0017415	FALSE	00_All
1253	0	0.0103671	FALSE	00_All
1254	0	0.00721338	FALSE	00_All
1255	0	0.0446226	FALSE	00_All
1256	0	0.239689	FALSE	00_All
1257	0	0.0054345	FALSE	00_All
1258	0	0.0340094	FALSE	00_All
1259	0	0.27256	FALSE	00_All
1260	0	0.0057995	FALSE	00_All
1261	0	0.0135926	FALSE	00_All
1262	0	0.0150049	FALSE	00_All
1263	0	0.017089	FALSE	00_All
1264	0	0.057709	FALSE	00_All
1265	0	0.21578	FALSE	00_All
1266	0	0.021738	FALSE	00_All
1267	0	0.0298	FALSE	00_All
1268	0	0.28623	FALSE	00_All
1269	0	0.048106	FALSE	00_All
1270	0	0.04933	FALSE	00_All
1271	0	0.07277	FALSE	00_All
1272	0	0.0250641	FALSE	00_All
1273	0	0.066737	FALSE	00_All
1274	0	0.020559	FALSE	00_All
1275	0	0.037572	FALSE	00_All
1276	0	0.0279349	FALSE	00_All
1277	0	0.388228	FALSE	00_All
1278	0	0.0953875	FALSE	00_All
1279	0	0.0733235	FALSE	00_All
1280	0	0.021861	FALSE	00_All
1281	0	0.154878	FALSE	00_All
1282	0	0.041385	FALSE	00_All
1283	0	0.0133284	FALSE	00_All
1284	0	0.0224744	FALSE	00_All
1285	0	0.0209956	FALSE	00_All
1286	0	0.024	FALSE	00_All
1287	0	0.0227776	FALSE	00_All
1288	0	0.0625919	FALSE	00_All
1289	0	0.014266	FALSE	00_All
1290	0	0.057503	FALSE	00_All
1291	0	0.0450195	FALSE	00_All
1292	0	0.0485744	FALSE	00_All
1293	0	0.0610675	FALSE	00_All
1294	0	0.007144	FALSE	00_All
1295	0	0.016678	FALSE	00_All
1296	0	0.032203	FALSE	00_All
1297	0	0.050516	FALSE	00_All
1298	0	0.0921215	FALSE	00_All
1299	0	0.112542	FALSE	00_All
1300	0	0.409738	FALSE	00_All
1301	0	0.348692	FALSE	00_All
1302	0	0.0337585	FALSE	00_All
1303	0	0.025299	FALSE	00_All
1304	0	0.062997	FALSE	00_All
1305	0	0.0460166	FALSE	00_All
1306	0	0.010804	FALSE	00_All
1307	0	0.00507	FALSE	00_All
1308	0	0.049549	FALSE	00_All
1309	0	0.005036	FALSE	00_All
1310	0	0.0598639	FALSE	00_All
1311	0	0.0129545	FALSE	00_All
1312	0	0.329254	FALSE	00_All
1313	0	0.0416296	FALSE	00_All
1314	0	0.0338346	FALSE	00_All
1315	0	0.01407	FALSE	00_All
1316	0	0.0480765	FALSE	00_All
1317	0	0.0232686	FALSE	00_All
1318	0	0.442723	FALSE	00_All
1319	0	0.043664	FALSE	00_All
1320	0	0.012372	FALSE	00_All
1321	0	0.0209055	FALSE	00_All
1322	0	0.0130829	FALSE	00_All
1323	0	0.07243	FALSE	00_All
1324	0	0.0255775	FALSE	00_All
1325	0	0.036691	FALSE	00_All
1326	0	0.02253	FALSE	00_All
1327	0	0.030209	FALSE	00_All
1328	0	0.0698774	FALSE	00_All
1329	0	0.021447	FALSE	00_All
1330	0	0.013278	FALSE	00_All
1331	0	0.029934	FALSE	00_All
1332	0	0.502961	FALSE	00_All
1333	0	0.0260175	FALSE	00_All
1334	0	0.0128045	FALSE	00_All
1335	0	0.0289664	FALSE	00_All
1336	0	0.211579	FALSE	00_All
1337	0	0.0091355	FALSE	00_All
1338	0	0.010205	FALSE	00_All
1339	0	0.0287315	FALSE	00_All
1340	0	0.190422	FALSE	00_All
1341	0	0.0022805	FALSE	00_All
1342	0	0.146597	FALSE	00_All
1343	0	0.159291	FALSE	00_All
1344	0	0.064706	FALSE	00_All
1345	0	0.0697385	FALSE	00_All
1346	0	0.018239	FALSE	00_All
1347	0	0.00829163	FALSE	00_All
1348	0	0.0352159	FALSE	00_All
1349	0	0.035708	FALSE	00_All
1350	0	0.009099	FALSE	00_All
1351	0	0.071959	FALSE	00_All
1352	0	0.0477	FALSE	00_All
1353	0	0.021492	FALSE	00_All
1354	0	0.0143545	FALSE	00_All
1355	0	0.0196725	FALSE	00_All
1356	0	0.161138	FALSE	00_All
1357	0	0.02783	FALSE	00_All
1358	0	0.022994	FALSE	00_All
1359	0	0.02797	FALSE	00_All
1360	0	0.0752504	FALSE	00_All
1361	0	0.011158	FALSE	00_All
1362	0	0.056796	FALSE	00_All
1363	0	0.011088	FALSE	00_All
1364	0	0.0403816	FALSE	00_All
1365	0	0.0321371	FALSE	00_All
1366	0	0.238937	FALSE	00_All
1367	0	0.006016	FALSE	00_All
1368	0	0.014369	FALSE	00_All
1369	0	0.320756	FALSE	00_All
1370	0	0.0137995	FALSE	00_All
1371	0	0.014722	FALSE	00_All
1372	0	0.0125714	FALSE	00_All
1373	0	0.367592	FALSE	00_All
1374	0	0.028182	FALSE	00_All
1375	0	0.081872	FALSE	00_All
1376	0	0.0789819	FALSE	00_All
1377	0	0.0525104	FALSE	00_All
1378	0	0.004007	FALSE	00_All
1379	0	0.409056	FALSE	00_All
1380	0	0.0107106	FALSE	00_All
1381	0	0.45693	FALSE	00_All
1382	0	0.305746	FALSE	00_All
1383	0	0.025138	FALSE	00_All
1384	0	0.051634	FALSE	00_All
1385	0	0.200174	FALSE	00_All
1386	0	0.0109754	FALSE	00_All
1387	0	0.0139114	FALSE	00_All
1388	0	0.012936	FALSE	00_All
1389	0	0.085105	FALSE	00_All
1390	0	0.004026	FALSE	00_All
1391	0	0.079281	FALSE	00_All
1392	0	0.360557	FALSE	00_All
1393	0	0.01271	FALSE	00_All
1394	0	0.0326429	FALSE	00_All
1395	0	0.0165121	FALSE	00_All
1396	0	0.0125996	FALSE	00_All
1397	0	0.0329659	FALSE	00_All
1398	0	0.034107	FALSE	00_All
1399	0	0.096976	FALSE	00_All
1400	0	0.084667	FALSE	00_All
1401	0	0.025507	FALSE	00_All
1402	0	0.192047	FALSE	00_All
1403	0	0.215872	FALSE	00_All
1404	0	0.0170341	FALSE	00_All
1405	0	0.0434006	FALSE	00_All
1406	0	0.542921	FALSE	00_All
1407	0	0.00134662	FALSE	00_All
1408	0	0.108158	FALSE	00_All
1409	0	0.229707	FALSE	00_All
1410	0	0.00204	FALSE	00_All
1411	0	0.00819	FALSE	00_All
1412	0	0.346672	FALSE	00_All
1413	0	0.019238	FALSE	00_All
1414	0	0.124184	FALSE	00_All
1415	0	0.04631	FALSE	00_All
1416	0	0.0059015	FALSE	00_All
1417	0	0.143722	FALSE	00_All
1418	0	0.135419	FALSE	00_All
1419	0	0.331908	FALSE	00_All
1420	0	0.0135585	FALSE	00_All
1421	0	0.0131711	FALSE	00_All
1422	0	0.003664	FALSE	00_All
1423	0	0.003328	FALSE	00_All
1424	0	0.016446	FALSE	00_All
1425	0	0.005324	FALSE	00_All
1426	0	0.0818909	FALSE	00_All
1427	0	0.033358	FALSE	00_All
1428	0	0.0200781	FALSE	00_All
1429	0	0.0710259	FALSE	00_All
1430	0	0.041064	FALSE	00_All
1431	0	0.0340211	FALSE	00_All
1432	0	0.118339	FALSE	00_All
1433	0	0.0280345	FALSE	00_All
1434	0	0.015388	FALSE	00_All
1435	0	0.0159264	FALSE	00_All
1436	0	0.0379156	FALSE	00_All
1437	0	0.0189554	FALSE	00_All
1438	0	0.010354	FALSE	00_All
1439	0	0.0784499	FALSE	00_All
1440	0	0.189767	FALSE	00_All
1441	0	0.0238969	FALSE	00_All
1442	0	0.003177	FALSE	00_All
1443	0	0.0315834	FALSE	00_All
1444	0	0.0250894	FALSE	00_All
1445	0	0.0516606	FALSE	00_All
1446	0	0.0069895	FALSE	00_All
1447	0	0.111925	FALSE	00_All
1448	0	0.0176114	FALSE	00_All
1449	0	0.0183705	FALSE	00_All
1450	0	0.267099	FALSE	00_All
1451	0	0.0636809	FALSE	00_All
1452	0	0.012043	FALSE	00_All
1453	0	0.02778	FALSE	00_All
1454	0	0.0252159	FALSE	00_All
1455	0	0.02705	FALSE	00_All
1456	0	0.0262484	FALSE	00_All
1457	0	0.0162009	FALSE	00_All
1458	0	0.0218411	FALSE	00_All
1459	0	0.029135	FALSE	00_All
1460	0	0.009232	FALSE	00_All
1461	0	0.375603	FALSE	00_All
1462	0	0.019304	FALSE	00_All
1463	0	0.0196611	FALSE	00_All
1464	0	0.0025	FALSE	00_All
1465	0	0.0413539	FALSE	00_All
1466	0	0.0797115	FALSE	00_All
1467	0	0.530805	FALSE	00_All
1468	0	0.366511	FALSE	00_All
1469	0	0.00180212	FALSE	00_All
1470	0	0.0110744	FALSE	00_All
1471	0	0.0425475	FALSE	00_All
1472	0	0.0167556	FALSE	00_All
1473	0	0.359479	FALSE	00_All
1474	0	0.0258804	FALSE	00_All
1475	0	0.008613	FALSE	00_All
1476	0	0.0403174	FALSE	00_All
1477	0	0.0121005	FALSE	00_All
1478	0	0.009652	FALSE	00_All
1479	0	0.0493015	FALSE	00_All
1480	0	0.0699604	FALSE	00_All
1481	0	0.018122	FALSE	00_All
1482	0	0.053455	FALSE	00_All
1483	0	0.385976	FALSE	00_All
1484	0	0.0094575	FALSE	00_All
1485	0	0.0407906	FALSE	00_All
1486	0	0.0131504	FALSE	00_All
1487	0	0.354367	FALSE	00_All
1488	0	0.0160689	FALSE	00_All
1489	0	0.126938	FALSE	00_All
1490	0	0.187668	FALSE	00_All
1491	0	0.0223874	FALSE	00_All
1492	0	0.0220659	FALSE	00_All
1493	0	0.0888011	FALSE	00_All
1494	0	0.0455895	FALSE	00_All
1495	0	0.0449439	FALSE	00_All
1496	0	0.122785	FALSE	00_All
1497	0	0.0175919	FALSE	00_All
1498	0	0.053606	FALSE	00_All
1499	0	0.19513	FALSE	00_All
1500	0	0.0125275	FALSE	00_All
1501	0	0.0529471	FALSE	00_All
1502	0	0.0522186	FALSE	00_All
1503	0	0.0111885	FALSE	00_All
1504	0	0.020432	FALSE	00_All
1505	0	0.0215205	FALSE	00_All
1506	0	0.10211	FALSE	00_All
1507	0	0.0441266	FALSE	00_All
1508	0	0.250529	FALSE	00_All
1509	0	0.00632	FALSE	00_All
1510	0	0.136481	FALSE	00_All
1511	0	0.216256	FALSE	00_All
1512	0	0.0908529	FALSE	00_All
1513	0	0.029077	FALSE	00_All
1514	0	0.030486	FALSE	00_All
1515	0	0.0506216	FALSE	00_All
1516	0	0.0266935	FALSE	00_All
1517	0	0.106823	FALSE	00_All
1518	0	0.0190399	FALSE	00_All
1519	0	0.313285	FALSE	00_All
1520	0	0.0238519	FALSE	00_All
1521	0	0.044638	FALSE	00_All
1522	0	0.226372	FALSE	00_All
1523	0	0.007802	FALSE	00_All
1524	0	0.0185304	FALSE	00_All
1525	0	0.091608	FALSE	00_All
1526	0	0.057275	FALSE	00_All
1527	0	0.021117	FALSE	00_All
1528	0	0.00742212	FALSE	00_All
1529	0	0.513815	FALSE	00_All
1530	0	0.118015	FALSE	00_All
1531	0	0.0146191	FALSE	00_All
1532	0	0.00745538	FALSE	00_All
1533	0	0.0217376	FALSE	00_All
1534	0	0.046279	FALSE	00_All
1535	0	0.0547791	FALSE	00_All
1536	0	0.050067	FALSE	00_All
1537	0	0.0805045	FALSE	00_All
1538	0	0.015054	FALSE	00_All
1539	0	0.007407	FALSE	00_All
1540	0	0.0186509	FALSE	00_All
1541	0	0.0129165	FALSE	00_All
1542	0	0.008704	FALSE	00_All
1543	0	0.016164	FALSE	00_All
1544	0	0.245713	FALSE	00_All
1545	0	0.321651	FALSE	00_All
1546	0	0.020384	FALSE	00_All
1547	0	0.0178445	FALSE	00_All
1548	0	0.1532	FALSE	00_All
1549	0	0.537918	FALSE	00_All
1550	0	0.0414325	FALSE	00_All
1551	0	0.570096	FALSE	00_All
1552	0	0.0617759	FALSE	00_All
1553	0	0.004244	FALSE	00_All
1554	0	0.00597187	FALSE	00_All
1555	0	0.207048	FALSE	00_All
1556	0	0.0268736	FALSE	00_All
1557	0	0.0485934	FALSE	00_All
1558	0	0.0405735	FALSE	00_All
1559	0	0.175031	FALSE	00_All
1560	0	0.059361	FALSE	00_All
1561	0	0.0548324	FALSE	00_All
1562	0	0.042562	FALSE	00_All
1563	0	0.021629	FALSE	00_All
1564	0	0.0565655	FALSE	00_All
1565	0	0.006736	FALSE	00_All
1566	0	0.0245485	FALSE	00_All
1567	0	0.060774	FALSE	00_All
1568	0	0.550324	FALSE	00_All
1569	0	0.0565941	FALSE	00_All
1570	0	0.010155	FALSE	00_All
1571	0	0.108551	FALSE	00_All
1572	0	0.0938171	FALSE	00_All
1573	0	0.568709	FALSE	00_All
1574	0	0.0793985	FALSE	00_All
1575	0	0.039576	FALSE	00_All
1576	0	0.012835	FALSE	00_All
1577	0	0.31852	FALSE	00_All
1578	0	0.018422	FALSE	00_All
1579	0	0.0117029	FALSE	00_All
1580	0	0.023787	FALSE	00_All
1581	0	0.00304662	FALSE	00_All
1582	0	0.0243166	FALSE	00_All
1583	0	0.038312	FALSE	00_All
1584	0	0.007417	FALSE	00_All
1585	0	0.0458321	FALSE	00_All
1586	0	0.446561	FALSE	00_All
1587	0	0.0285145	FALSE	00_All
1588	0	0.0159335	FALSE	00_All
1589	0	0.235139	FALSE	00_All
1590	0	0.05407	FALSE	00_All
1591	0	0.422764	FALSE	00_All
1592	0	0.026391	FALSE	00_All
1593	0	0.00691163	FALSE	00_All
1594	0	0.005934	FALSE	00_All
1595	0	0.009458	FALSE	00_All
1596	0	0.140198	FALSE	00_All
1597	0	0.00579813	FALSE	00_All
1598	0	0.458392	FALSE	00_All
1599	0	0.405774	FALSE	00_All
1600	0	0.0874054	FALSE	00_All
1601	0	0.041376	FALSE	00_All
1602	0	0.0218871	FALSE	00_All
1603	0	0.097987	FALSE	00_All
1604	0	0.0391014	FALSE	00_All
1605	0	0.0306321	FALSE	00_All
1606	0	0.0124326	FALSE	00_All
1607	0	0.00296538	FALSE	00_All
1608	0	0.0156515	FALSE	00_All
1609	0	0.0331249	FALSE	00_All
1610	0	0.0294964	FALSE	00_All
1611	0	0.073765	FALSE	00_All
1612	0	0.147181	FALSE	00_All
1613	0	0.0200945	FALSE	00_All
1614	0	0.00661513	FALSE	00_All
1615	0	0.521705	FALSE	00_All
1616	0	0.006581	FALSE	00_All
1617	0	0.150507	FALSE	00_All
1618	0	0.0672776	FALSE	00_All
1619	0	0.029467	FALSE	00_All
1620	0	0.00839188	FALSE	00_All
1621	0	0.008921	FALSE	00_All
1622	0	0.0151655	FALSE	00_All
1623	0	0.0116185	FALSE	00_All
1624	0	0.0695745	FALSE	00_All
1625	0	0.41952	FALSE	00_All
1626	0	0.0488325	FALSE	00_All
1627	0	0.0339586	FALSE	00_All
1628	0	0.020756	FALSE	00_All
1629	0	0.480873	FALSE	00_All
1630	0	0.0194655	FALSE	00_All
1631	0	0.0176839	FALSE	00_All
1632	0	0.050434	FALSE	00_All
1633	0	0.0416605	FALSE	00_All
1634	0	0.39169	FALSE	00_All
1635	0	0.0258925	FALSE	00_All
1636	0	0.006348	FALSE	00_All
1637	0	0.207245	FALSE	00_All
1638	0	0.092911	FALSE	00_All
1639	0	0.093603	FALSE	00_All
1640	0	0.005191	FALSE	00_All
1641	0	0.0378524	FALSE	00_All
1642	0	0.016598	FALSE	00_All
1643	0	0.0322026	FALSE	00_All
1644	0	0.0145809	FALSE	00_All
1645	0	0.0274685	FALSE	00_All
1646	0	0.132232	FALSE	00_All
1647	0	0.0524826	FALSE	00_All
1648	0	0.020978	FALSE	00_All
1649	0	0.027176	FALSE	00_All
1650	0	0.013686	FALSE	00_All
1651	0	0.375667	FALSE	00_All
1652	0	0.258852	FALSE	00_All
1653	0	0.025414	FALSE	00_All
1654	0	0.0114369	FALSE	00_All
1655	0	0.009884	FALSE	00_All
1656	0	0.251812	FALSE	00_All
1657	0	0.00966812	FALSE	00_All
1658	0	0.023097	FALSE	00_All
1659	0	0.007702	FALSE	00_All
1660	0	0.0146749	FALSE	00_All
1661	0	0.106269	FALSE	00_All
1662	0	0.085899	FALSE	00_All
1663	0	0.090105	FALSE	00_All
1664	0	0.0120701	FALSE	00_All
1665	0	0.0342719	FALSE	00_All
1666	0	0.008413	FALSE	00_All
1667	0	0.197509	FALSE	00_All
1668	0	0.0088605	FALSE	00_All
1669	0	0.411136	FALSE	00_All
1670	0	0.00977	FALSE	00_All
1671	0	0.037894	FALSE	00_All
1672	0	0.0128184	FALSE	00_All
1673	0	0.012426	FALSE	00_All
1674	0	0.137261	FALSE	00_All
1675	0	0.016562	FALSE	00_All
1676	0	0.00317963	FALSE	00_All
1677	0	0.0170145	FALSE	00_All
1678	0	0.013232	FALSE	00_All
1679	0	0.0134181	FALSE	00_All
1680	0	0.0237164	FALSE	00_All
1681	0	0.0774254	FALSE	00_All
1682	0	0.0245395	FALSE	00_All
1683	0	0.0354304	FALSE	00_All
1684	0	0.0117245	FALSE	00_All
1685	0	0.0222751	FALSE	00_All
1686	0	0.027072	FALSE	00_All
1687	0	0.021121	FALSE	00_All
1688	0	0.307358	FALSE	00_All
1689	0	0.0392596	FALSE	00_All
1690	0	0.037404	FALSE	00_All
1691	0	0.005847	FALSE	00_All
1692	0	0.116904	FALSE	00_All
1693	0	0.007029	FALSE	00_All
1694	0	0.0217404	FALSE	00_All
1695	0	0.0292051	FALSE	00_All
1696	0	0.6922	FALSE	00_All
1697	0	0.162704	FALSE	00_All
1698	0	0.0247109	FALSE	00_All
1699	0	0.00756262	FALSE	00_All
1700	0	0.375236	FALSE	00_All
1701	0	0.03032	FALSE	00_All
1702	0	0.024455	FALSE	00_All
1703	0	0.001612	FALSE	00_All
1704	0	0.0239371	FALSE	00_All
1705	0	0.459844	FALSE	00_All
1706	0	0.008397	FALSE	00_All
1707	0	0.0158956	FALSE	00_All
1708	0	0.152078	FALSE	00_All
1709	0	0.0225895	FALSE	00_All
1710	0	0.0392701	FALSE	00_All
1711	0	0.00398762	FALSE	00_All
1712	0	0.0343845	FALSE	00_All
1713	0	0.0323115	FALSE	00_All
1714	0	0.0111175	FALSE	00_All
1715	0	0.016424	FALSE	00_All
1716	0	0.0326705	FALSE	00_All
1717	0	0.0822466	FALSE	00_All
1718	0	0.00948863	FALSE	00_All
1719	0	0.0303545	FALSE	00_All
1720	0	0.023089	FALSE	00_All
1721	0	0.0197525	FALSE	00_All
1722	0	0.0109734	FALSE	00_All
1723	0	0.050373	FALSE	00_All
1724	0	0.365189	FALSE	00_All
1725	0	0.00604438	FALSE	00_All
1726	0	0.0211586	FALSE	00_All
1727	0	0.035687	FALSE	00_All
1728	0	0.0152759	FALSE	00_All
1729	0	0.00126938	FALSE	00_All
1730	0	0.513185	FALSE	00_All
1731	0	0.0211079	FALSE	00_All
1732	0	0.685762	FALSE	00_All
1733	0	0.116759	FALSE	00_All
1734	0	0.00825888	FALSE	00_All
1735	0	0.00711788	FALSE	00_All
1736	0	0.283753	FALSE	00_All
1737	0	0.030159	FALSE	00_All
1738	0	0.021887	FALSE	00_All
1739	0	0.405012	FALSE	00_All
1740	0	0.063948	FALSE	00_All
1741	0	0.0401635	FALSE	00_All
1742	0	0.365165	FALSE	00_All
1743	0	0.017522	FALSE	00_All
1744	0	0.0339754	FALSE	00_All
1745	0	0.247578	FALSE	00_All
1746	0	0.354691	FALSE	00_All
1747	0	0.229035	FALSE	00_All
1748	0	0.044421	FALSE	00_All
1749	0	0.0053895	FALSE	00_All
1750	0	0.055652	FALSE	00_All
1751	0	0.319704	FALSE	00_All
1752	0	0.073898	FALSE	00_All
1753	0	0.0481316	FALSE	00_All
1754	0	0.0427254	FALSE	00_All
1755	0	0.25335	FALSE	00_All
1756	0	0.03147	FALSE	00_All
1757	0	0.512013	FALSE	00_All
1758	0	0.021852	FALSE	00_All
1759	0	0.0170045	FALSE	00_All
1760	0	0.0106559	FALSE	00_All
1761	0	0.036842	FALSE	00_All
1762	0	0.0722401	FALSE	00_All
1763	0	0.037776	FALSE	00_All
1764	0	0.037356	FALSE	00_All
1765	0	0.256244	FALSE	00_All
1766	0	0.087403	FALSE	00_All
1767	0	0.163652	FALSE	00_All
1768	0	0.373588	FALSE	00_All
1769	0	0.018779	FALSE	00_All
1770	0	0.022275	FALSE	00_All
1771	0	0.216613	FALSE	00_All
1772	0	0.011075	FALSE	00_All
1773	0	0.00724713	FALSE	00_All
1774	0	0.046819	FALSE	00_All
1775	0	0.0635724	FALSE	00_All
1776	0	0.63422	FALSE	00_All
1777	0	0.008422	FALSE	00_All
1778	0	0.009124	FALSE	00_All
1779	0	0.368841	FALSE	00_All
1780	0	0.191235	FALSE	00_All
1781	0	0.210556	FALSE	00_All
1782	0	0.020473	FALSE	00_All
1783	0	0.008636	FALSE	00_All
1784	0	0.0280911	FALSE	00_All
1785	0	0.03018	FALSE	00_All
1786	0	0.173684	FALSE	00_All
1787	0	0.197504	FALSE	00_All
1788	0	0.148675	FALSE	00_All
1789	0	0.003586	FALSE	00_All
1790	0	0.0494439	FALSE	00_All
1791	0	0.0627691	FALSE	00_All
1792	0	0.0655259	FALSE	00_All
1793	0	0.0297785	FALSE	00_All
1794	0	0.0213339	FALSE	00_All
1795	0	0.0336145	FALSE	00_All
1796	0	0.0425175	FALSE	00_All
1797	0	0.044806	FALSE	00_All
1798	0	0.174399	FALSE	00_All
1799	0	0.537949	FALSE	00_All
1800	0	0.444267	FALSE	00_All
1801	0	0.316404	FALSE	00_All
1802	0	0.00460138	FALSE	00_All
1803	0	0.019746	FALSE	00_All
1804	0	0.348137	FALSE	00_All
1805	0	0.194052	FALSE	00_All
1806	0	0.013924	FALSE	00_All
1807	0	0.029579	FALSE	00_All
1808	0	0.099731	FALSE	00_All
1809	0	0.0334455	FALSE	00_All
1810	0	0.375302	FALSE	00_All
1811	0	0.0838424	FALSE	00_All
1812	0	0.031341	FALSE	00_All
1813	0	0.0137694	FALSE	00_All
1814	0	0.0159065	FALSE	00_All
1815	0	0.016256	FALSE	00_All
1816	0	0.0140924	FALSE	00_All
1817	0	0.012751	FALSE	00_All
1818	0	0.012524	FALSE	00_All
1819	0	0.192691	FALSE	00_All
1820	0	0.237798	FALSE	00_All
1821	0	0.0612755	FALSE	00_All
1822	0	0.306399	FALSE	00_All
1823	0	0.192788	FALSE	00_All
1824	0	0.004501	FALSE	00_All
1825	0	0.02071	FALSE	00_All
1826	0	0.022491	FALSE	00_All
1827	0	0.167	FALSE	00_All
1828	0	0.0385114	FALSE	00_All
1829	0	0.008844	FALSE	00_All
1830	0	0.0290475	FALSE	00_All
1831	0	0.0263875	FALSE	00_All
1832	0	0.161294	FALSE	00_All
1833	0	0.0144084	FALSE	00_All
1834	0	0.0175991	FALSE	00_All
1835	0	0.031413	FALSE	00_All
1836	0	0.006802	FALSE	00_All
1837	0	0.033765	FALSE	00_All
1838	0	0.0116505	FALSE	00_All
1839	0	0.056143	FALSE	00_All
1840	0	0.300273	FALSE	00_All
1841	0	0.030642	FALSE	00_All
1842	0	0.0085075	FALSE	00_All
1843	0	0.00863713	FALSE	00_All
1844	0	0.00521	FALSE	00_All
1845	0	0.037894	FALSE	00_All
1846	0	0.007681	FALSE	00_All
1847	0	0.0330495	FALSE	00_All
1848	0	0.0113236	FALSE	00_All
1849	0	0.00594262	FALSE	00_All
1850	0	0.0231414	FALSE	00_All
1851	0	0.025788	FALSE	00_All
1852	0	0.127917	FALSE	00_All
1853	0	0.0162766	FALSE	00_All
1854	0	0.029854	FALSE	00_All
1855	0	0.163784	FALSE	00_All
1856	0	0.0276715	FALSE	00_All
1857	0	0.019483	FALSE	00_All
1858	0	0.04402	FALSE	00_All
1859	0	0.003144	FALSE	00_All
1860	0	0.056193	FALSE	00_All
1861	0	0.014416	FALSE	00_All
1862	0	0.694055	FALSE	00_All
1863	0	0.0878965	FALSE	00_All
1864	0	0.0067245	FALSE	00_All
1865	0	0.022586	FALSE	00_All
1866	0	0.024507	FALSE	00_All
1867	0	0.193181	FALSE	00_All
1868	0	0.203408	FALSE	00_All
1869	0	0.04742	FALSE	00_All
1870	0	0.0143319	FALSE	00_All
1871	0	0.0297179	FALSE	00_All
1872	0	0.020822	FALSE	00_All
1873	0	0.00781687	FALSE	00_All
1874	0	0.0114554	FALSE	00_All
1875	0	0.182345	FALSE	00_All
1876	0	0.34715	FALSE	00_All
1877	0	0.106098	FALSE	00_All
1878	0	0.110337	FALSE	00_All
1879	0	0.015163	FALSE	00_All
1880	0	0.004779	FALSE	00_All
1881	0	0.018125	FALSE	00_All
1882	0	0.006366	FALSE	00_All
1883	0	0.0738995	FALSE	00_All
1884	0	0.0342244	FALSE	00_All
1885	0	0.013922	FALSE	00_All
1886	0	0.194752	FALSE	00_All
1887	0	0.22191	FALSE	00_All
1888	0	0.002779	FALSE	00_All
1889	0	0.013846	FALSE	00_All
1890	0	0.006766	FALSE	00_All
1891	0	0.00561212	FALSE	00_All
1892	0	0.027774	FALSE	00_All
1893	0	0.004544	FALSE	00_All
1894	0	0.0453225	FALSE	00_All
1895	0	0.020978	FALSE	00_All
1896	0	0.008265	FALSE	00_All
1897	0	0.0109325	FALSE	00_All
1898	0	0.0510949	FALSE	00_All
1899	0	0.481863	FALSE	00_All
1900	0	0.053455	FALSE	00_All
1901	0	0.0436436	FALSE	00_All
1902	0	0.021297	FALSE	00_All
1903	0	0.0359305	FALSE	00_All
1904	0	0.0027135	FALSE	00_All
1905	0	0.661752	FALSE	00_All
1906	0	0.0298835	FALSE	00_All
1907	0	0.00503	FALSE	00_All
1908	0	0.0499799	FALSE	00_All
1909	0	0.0204175	FALSE	00_All
1910	0	0.079569	FALSE	00_All
1911	0	0.0456165	FALSE	00_All
1912	0	0.0177755	FALSE	00_All
1913	0	0.249183	FALSE	00_All
1914	0	0.0043265	FALSE	00_All
1915	0	0.0052535	FALSE	00_All
1916	0	0.0941569	FALSE	00_All
1917	0	0.00759838	FALSE	00_All
1918	0	0.03151	FALSE	00_All
1919	0	0.004038	FALSE	00_All
1920	0	0.0222406	FALSE	00_All
1921	0	0.037547	FALSE	00_All
1922	0	0.322958	FALSE	00_All
1923	0	0.0088815	FALSE	00_All
1924	0	0.0563364	FALSE	00_All
1925	0	0.004044	FALSE	00_All
1926	0	0.0146319	FALSE	00_All
1927	0	0.05689	FALSE	00_All
1928	0	0.0164724	FALSE	00_All
1929	0	0.029685	FALSE	00_All
1930	0	0.215051	FALSE	00_All
1931	0	0.086185	FALSE	00_All
1932	0	0.0410655	FALSE	00_All
1933	0	0.33342	FALSE	00_All
1934	0	0.0299841	FALSE	00_All
1935	0	0.049569	FALSE	00_All
1936	0	0.230664	FALSE	00_All
1937	0	0.0150545	FALSE	00_All
1938	0	0.0126659	FALSE	00_All
1939	0	0.128721	FALSE	00_All
1940	0	0.00330438	FALSE	00_All
1941	0	0.0184906	FALSE	00_All
1942	0	0.039408	FALSE	00_All
1943	0	0.015559	FALSE	00_All
1944	0	0.15505	FALSE	00_All
1945	0	0.0228099	FALSE	00_All
1946	0	0.344525	FALSE	00_All
1947	0	0.046527	FALSE	00_All
1948	0	0.0345545	FALSE	00_All
1949	0	0.331141	FALSE	00_All
1950	0	0.0530485	FALSE	00_All
1951	0	0.0098355	FALSE	00_All
1952	0	0.0556675	FALSE	00_All
1953	0	0.013688	FALSE	00_All
1954	0	0.00964187	FALSE	00_All
1955	0	0.356432	FALSE	00_All
1956	0	0.078714	FALSE	00_All
1957	0	0.10058	FALSE	00_All
1958	0	0.230112	FALSE	00_All
1959	0	0.0327885	FALSE	00_All
1960	0	0.104971	FALSE	00_All
1961	0	0.0993121	FALSE	00_All
1962	0	0.581682	FALSE	00_All
1963	0	0.0225574	FALSE	00_All
1964	0	0.024716	FALSE	00_All
1965	0	0.0662784	FALSE	00_All
1966	0	0.00794988	FALSE	00_All
1967	0	0.047842	FALSE	00_All
1968	0	0.210485	FALSE	00_All
1969	0	0.027958	FALSE	00_All
1970	0	0.046652	FALSE	00_All
1971	0	0.0250821	FALSE	00_All
1972	0	0.0281786	FALSE	00_All
1973	0	0.0134524	FALSE	00_All
1974	0	0.010269	FALSE	00_All
1975	0	0.0276299	FALSE	00_All
1976	0	0.133989	FALSE	00_All
1977	0	0.0305005	FALSE	00_All
1978	0	0.115988	FALSE	00_All
1979	0	0.0670575	FALSE	00_All
1980	0	0.00813662	FALSE	00_All
1981	0	0.0152596	FALSE	00_All
1982	0	0.063063	FALSE	00_All
1983	0	0.147538	FALSE	00_All
1984	0	0.068883	FALSE	00_All
1985	0	0.0875384	FALSE	00_All
1986	0	0.04697	FALSE	00_All
1987	0	0.0109274	FALSE	00_All
1988	0	0.0693499	FALSE	00_All
1989	0	0.0097985	FALSE	00_All
1990	0	0.057526	FALSE	00_All
1991	0	0.009456	FALSE	00_All
1992	0	0.442145	FALSE	00_All
1993	0	0.029743	FALSE	00_All
1994	0	0.082095	FALSE	00_All
1995	0	0.035992	FALSE	00_All
1996	0	0.185692	FALSE	00_All
1997	0	0.0953235	FALSE	00_All
1998	0	0.00442112	FALSE	00_All
1999	0	0.468501	FALSE	00_All
[truncated: 91,801 more rows]

## Sheet: Fig 5D
Patient_or_Control_ID	ASC-C-his	PrP	Tau441	Spike_IgG	nArah2
Anti-ASC PC	4.23	1.21	0.22	0	0
Anti-PrP PC	0	2.45	0	0	0
Anti-Tau441 PC	0	0	2.88	0	0
SARS-CoV-2 convalescent plasma	1.29	1.38	2.42	4.11	1.17
Anti-Ara h 2 PC	0.59	0.99	1.51	0.99	3.57
Patient #1	0.66	0	1.66	1.28	0.65
Patient #2	1.09	0	1.1	1.4	0.01
Patient #3	1.42	0.79	1.32	1.12	0.25
Patient #4	1.57	0.67	2.03	3.95	1.62
Patient #5	2.01	0	1.08	3.1	1.51

## Sheet: Fig 5E
Patient_or_Control_ID	pEC50	Target
Patient#5	2.18665	00_ASC-C-his
His-ab	3.70101	00_ASC-C-his
ASC-CARD-ab	3.9364	00_ASC-C-his
ASC-PYD-ab	3.80207	00_ASC-C-his
Patient#5	1.63677	01_ASC-PYD
His-ab	4.07425	01_ASC-PYD
ASC-CARD-ab	0	01_ASC-PYD
ASC-PYD-ab	4.71599	01_ASC-PYD
Patient#5	2.05536	02_ASC-CARD
His-ab	2.54949	02_ASC-CARD
ASC-CARD-ab	3.85975	02_ASC-CARD
ASC-PYD-ab	0.377235	02_ASC-CARD
Patient#5	1.61488	03_his-LAG3
His-ab	4.0368	03_his-LAG3
ASC-CARD-ab	0.142402	03_his-LAG3
ASC-PYD-ab	0.211407	03_his-LAG3
Patient#5	1.56158	04_his-TIM3
His-ab	4.33829	04_his-TIM3
ASC-CARD-ab	0.00644621	04_his-TIM3
ASC-PYD-ab	0.698808	04_his-TIM3
